# Supplementary material for: High-depth sequencing characterization of viral dynamics across tissues in fatal COVID-19 reveals compartmentalized infection
Source: Nat Commun. 2023 Feb 2;14:574. doi: 10.1038/s41467-022-34256-y (PMC9894515; doi:10.1038/s41467-022-34256-y)
Supplement: Supplementary file 3 — Supplementary Dataset 1 [file 41467_2022_34256_MOESM3_ESM.xlsx]

## Sheet: Sheet1
sample ID	subject	tissue	18S Ct	18S quantification (corrected)	N1 Ct	N1 quantification (corrected)	N1/18S	N1/18S*1e6	N1 (sg comparison) Ct	N1 (sg comparison) quantification (corrected)	sgRNA Ct	sgRNA quantification (corrected)
BWH_247	S07	lung	13.1304	3.4988e+10	20.1198	69796.6	1.99487e-06	1.99487	20.1	88800	24.5	1670
BWH_248	S08	lung	11.357	1.14674e+11	23.1704	7674.69	6.69259e-08	0.0669259	23.2	10300	26.3	499
BWH_249	S09	lung	12.7629	4.47488e+10	22.9118	9283.69	2.07462e-07	0.207462	22.9	12400	27.5	207
BWH_250	S10	lung	11.4702	1.063e+11	23.8356	4742.58	4.46149e-08	0.0446149	23.8	6470	25.7	747
BWH_251	S11	lung	13.996	1.96082e+10	21.5959	23959.4	1.22191e-06	1.22191	21.6	31300	24.8	1390
BWH_252	S12	lung	11.88	8.08023e+10	26.8116	552.89	6.8425e-09	0.0068425	26.8	797	29.7	48
BWH_253	S13	lung	12.3119	6.05384e+10	17.1779	584884	9.66138e-06	9.66138	17.2	705000	20.3	32000
BWH_254	S14	lung	12.7128	4.63001e+10	23.0316	8483.69	1.83233e-07	0.183233	23	11400	26.6	384
BWH_255	S15	lung	10.747	1.75634e+11	18.9898	157785	8.98377e-07	0.898377	19	197000	22.1	9240
BWH_256	S16	lung	13.1034	3.5769e+10	26.8591	532.895	1.48982e-08	0.0148982	26.9	769	36.8	0
BWH_257	S17	lung	12.9811	3.8818e+10	14.764	3.35116e+06	8.63301e-05	86.3301	14.8	3860000	18.4	124000
BWH_258	S18	lung	14.7606	1.18399e+10	23.7904	4901.84	4.14011e-07	0.414011	23.8	6680	27.7	182
BWH_259	S19	lung	13.5876	2.60668e+10	28.7524	135.628	5.2031e-09	0.0052031	28.8	203	n.d.	0
BWH_260	S20	lung	11.9589	7.73709e+10	30.0058	57.181	7.3905e-10	0.00073905	30	87.4	n.d.	0
BWH_261	S21	lung	15.7091	6.27959e+09	30.5083	38.2137	6.08538e-09	0.00608538	30.5	59.1	n.d.	0
BWH_262	S22	lung	19.463	5.08819e+08	21.9068	19140.9	3.76183e-05	37.6183	21.9	25200	24.6	1570
BWH_263	S23	lung	11.7791	8.64434e+10	29.9919	55.5286	6.4237e-10	0.00064237	30	85	n.d.	0
BWH_264	S24	lung	12.29	6.14387e+10	29.3329	89.0393	1.44924e-09	0.00144924	29.3	135	n.d.	0
BWH_265	S25	lung	13.0431	3.71001e+10	26.6725	609.782	1.64361e-08	0.0164361	26.7	877	29.7	51.1
BWH_266	S26	lung	12.9007	4.08222e+10	31.5072	18.8091	4.60756e-10	0.000460756	31.5	29.6	n.d.	0
BWH_267	S27	lung	17.264	2.20052e+09	n.d.	0	0	0	n.d.	0	n.d.	0
BWH_268	S28	lung	12.5994	4.99713e+10	26.7482	577.426	1.15551e-08	0.0115551	26.7	832	29.5	51.9
BWH_269	S29	lung	13.1046	3.56615e+10	17.8257	366084	1.02655e-05	10.2655	17.8	446000	20.6	26200
BWH_270	S30	lung	14.2591	1.64483e+10	34.7185	2.18093	1.32593e-10	0.000132593	34.7		n.d.	0
BWH_271	S31	lung	12.9006	4.09993e+10	28.8783	123.976	3.02385e-09	0.00302385	28.9	186	n.d.	0
BWH_272	S32	lung	11.4542	1.09749e+11	21.6095	23733.3	2.16251e-07	0.216251	21.6	31100	23.6	3160
BWH_273	S33	lung	10.931	1.52658e+11	32.0824	16.5241	1.08243e-10	0.000108243	32.1	25.9	n.d.	0
BWH_274	S34	lung	13.0965	3.58834e+10	32.9697	6.46121	1.80061e-10	0.000180061	33	10.5	n.d.	0
BWH_275	S35	lung	12.1813	6.64953e+10	n.d.	0	0	0	n.d.	0	n.d.	0
BWH_148	S01	frontal/olfactory	13.258	4978738800	33	2.659	5.34071e-10	0.000534071	n.d.	0	n.d.	0
BWH_149	S01	medulla	14.235	2822855000	31.4	9.083	3.21766e-09	0.00321766	n.d.	0	n.d.	0
BWH_234	S01	Bone marrow	15.184	8.95337e+09	32.414	24.489	2.73517e-09	0.00273517	32.4	16.9	n.d.	0
BWH_235	S01	Nerve, muscle	16.7724	3.0965e+09	29.189	230.172	7.4333e-08	0.074333	29.2	155	35	0
BWH_236	S01	Lymph nodes	11.5848	9.97908e+10	21.249	50804.9	5.09113e-07	0.509113	21.2	32700	25.3	1460
BWH_237	S01	Skin, bladder, gallbladder	15.415	7.79055e+09	25.927	1993.29	2.55859e-07	0.255859	25.9	1320	30.4	50.3
BWH_238	S01	Bowel	14.4462	1.53096e+10	28.826	284.958	1.8613e-08	0.018613	28.8	191	n.d.	0
BWH_239	S01	Thyroid, adrenal, pancreas	11.516	1.04608e+11	26.788	1112.04	1.06306e-08	0.0106306	26.8	733	30.5	44.7
BWH_240	S01	Testis, prostate	13.536	2.70077e+10	31.976	36.603	1.35528e-09	0.00135528	32	25.1	n.d.	0
BWH_241	S01	Liver	11.4078	1.11097e+11	31.351	50.295	4.52712e-10	0.000452712	31.3	34.1	n.d.	0
BWH_242	S01	Spleen	13.8665	2.15585e+10	28.847	276.423	1.2822e-08	0.012822	28.9	184	34.7	0
BWH_243	S01	Left kidney	15.5426	7.01772e+09	30.541	85.719	1.22147e-08	0.0122147	30.5	58.1	32.7	0
BWH_244	S01	Heart, LV	14.0967	1.84241e+10	30.232	105.987	5.75264e-09	0.00575264	30.2	71.5	32.5	11.5
BWH_245	S01	Trachea	18.1204	1.25796e+09	25.552	2654.33	2.11003e-06	2.11003	25.6	1740	29.2	106
BWH_246	S01	RU lung	12.8315	4.31924e+10	14.484	4.94085e+06	0.000114392	114.392	14.5	3030000	18.7	124000
BWH_314	S01	RL lung	16.163	2983044800	15.39	1.08685e+07	0.00364342	3643.42
BWH_315	S01	RM lung	14.996	5759044000	15.951	7.03945e+06	0.00122233	1222.33
BWH_317	S01	LL lung	15.752	3758783200	16.7	1311150	0.000348823	348.823
BWH_318	S01	LU lung	16.131	3049523200	13.468	49171638	0.0161244	16124.4
BWH_134	S02	frontal/olfactory	16.352	679629550	33.8	1.558	2.29243e-09	0.00229243	n.d.	0	n.d.	0
BWH_135	S02	medulla	17.452	2.60432e+08	34.7	0.829	3.18317e-09	0.00318317	n.d.	0	n.d.	0
BWH_222	S02	Bone marrow	16.0212	5.09664e+09	28.621	717.564	1.40792e-07	0.140792	28.6	482	n.d.	0
BWH_223	S02	Lymph nodes	14.3997	1.50829e+10	21.705	38032.4	2.52155e-06	2.52155	21.7	24100	25.6	1190
BWH_224	S02	Nerve, muscle	15.3809	7.80849e+09	28.838	273.681	3.50492e-08	0.0350492	28.8	185	32.4	12.6
BWH_225	S02	Skin, bowel	14.9835	1.01738e+10	29.701	322.428	3.16921e-08	0.0316921	29.6	215	31.6	22.6
BWH_226	S02	Kidneys	15.52	7.11716e+09	30.659	79.245	1.11344e-08	0.0111344	30.6	54	n.d.	0
BWH_227	S02	Liver	11.9599	7.75199e+10	29.434	296.169	3.82055e-09	0.00382055	29.4	200	31	31.2
BWH_228	S02	Spleen	14.9005	1.07673e+10	30.665	80.58	7.48376e-09	0.00748376	30.6	55	35.3	0
BWH_229	S02	Pancreas, thyroid	11.3457	1.16572e+11	33.745	9.612	0	8.24553e-05	33.8		28.9	130
BWH_230	S02	Adrenals	13.3127	3.13264e+10	27.268	817.995	2.6112e-08	0.026112	27.3	545	29.7	75.7
BWH_231	S02	Heart, Lat LV	13.9437	2.03975e+10	26.979	983.721	4.82275e-08	0.0482275	27	657	29.4	94.1
BWH_232	S02	Trachea, proximal	18.4996	9.6868e+08	18.999	226654	0.000233982	233.982	19	145000	21.1	24500
BWH_233	S02	LL lung	15.5372	7.40789e+09	16.665	1.11231e+06	0.000150152	150.152	16.7	699000	18.9	107000
BWH_310	S02	LU lung	17.403	1553275000	21.63	81178.3	5.22627e-05	52.2627
BWH_311	S02	RL lung	19.321	573793850	16.074	6402888	0.0111589	11158.9
BWH_312	S02	RM lung	17.188	2229607400	19.14	571189	0.000256184	256.184
BWH_313	S02	RU lung	16.185	2970826600	22.316	47148.7	1.58706e-05	15.8706
BWH_168	S03	trachea	16.3006	7.91685e+09	14.9	5330000	0.000673248	673.248	14.1	5180000	16.7	643000
BWH_169	S03	LL lung	14.8887	1.98486e+10	10.2	137000000	0.00690226	6902.26	9.3	174000000	12.2	15200000
BWH_170	S03	LU lung	15.1345	1.64746e+10	9.6	199000000	0.0120792	12079.2	8.8	254000000	11.3	26800000
BWH_171	S03	RU lung	14.547	2.67411e+10	8.7	383000000	0.0143225	14322.5	9.4	410000000	10.6	51000000
BWH_172	S03	RM lung	13.4056	4.09111e+10	8.2	528000000	0.012906	12906	10	273000000	11.4	29900000
BWH_173	S03	RL lung	14.0807	2.68985e+10	9.3	251000000	0.00933136	9331.36	11.4	104000000	12.6	13100000
BWH_182	S03	bone marrow	17.7305	2.58567e+09	23.7064	7919.81	3.06297e-06	3.06297	25.5	11900	28.6	1700
BWH_183	S03	spleen	13.5862	3.59302e+10	22.7017	16657.2	4.63598e-07	0.463598	24.9	18600	28.1	2340
BWH_184	S03	liver	11.7987	1.14521e+11	21.963	28801.6	2.51496e-07	0.251496	23.7	46800	26.6	6610
BWH_185	S03	pancreas	12.0908	9.40287e+10	23.6559	8212.52	8.73406e-08	0.0873406	26.5	6110	29.7	769
BWH_186	S03	skin, small bowel	14.8552	1.4368e+10	16.5219	1.62751e+06	0.000113273	113.273	18.5	2160000	22	160000
BWH_187	S03	nerve, muscle	17.4837	2.64732e+09	22.9473	13883.6	5.24441e-06	5.24441	25.2	15200	28.3	1950
BWH_188	S03	esophagus, stomach, duodenum	16.245	6.56123e+09	18.0196	535662	8.16404e-05	81.6404	20.8	382000	24.5	27800
BWH_189	S03	left kidney	16.5792	5.40434e+09	21.3924	43963.1	8.13478e-06	8.13478	28.8	1080	31.8	206
BWH_190	S03	bladder, large bowel	15.1783	1.43431e+10	19.4842	180879	1.26109e-05	12.6109	21.3	266000	24.3	31800
BWH_191	S03	adrenals	15.215	1.46678e+10	21.4675	41585	2.83512e-06	2.83512	23.1	69900	26.4	7610
BWH_192	S03	lymph nodes	14.4601	2.16931e+10	17.2682	935052	4.31037e-05	43.1037	18.9	1550000	21.8	190000
BWH_193	S03	heart, lat LV	14.5045	1.96471e+10	19.0379	251834	1.28179e-05	12.8179	20.5	486000	23.4	61100
BWH_100	S04	LU lung	12.6983	7.89862e+10	13.9	4782169	6.05444e-05	60.5444	13.9	6850000	16.5	449000
BWH_101	S04	LL lung	12.192	1.01779e+11	13.6	6265089	6.1556e-05	61.556	13.7	7980000	16.6	437000
BWH_102	S04	frontal/olfactory	21.5926	1.95738e+08	34.1	3.202	1.63586e-08	0.0163586	n.d.	0	n.d.	0
BWH_111	S04	medulla	21.7061	1.57993e+08	34.7	2.506	1.58615e-08	0.0158615	n.d.	0	n.d.	0
BWH_177	S04	liver	11.3432	1.65915e+11	17.5	940000	5.66554e-06	5.66554	16.8	711000	22.2	14100
BWH_178	S04	testis	13.9414	2.77251e+10	17.7	821000	2.96122e-05	29.6122	16.8	708000	20.9	35500
BWH_211	S04	Bone marrow	16.8161	3.81218e+09	28.6425	203.876	5.34802e-08	0.0534802	32.2	409	34.4	0
BWH_212	S04	lymph nodes	13.3382	3.97272e+10	19.2615	213363	5.37072e-06	5.37072	22.8	250000	26.1	5840
BWH_213	S04	Thyroid, pancreas	11.9385	1.01236e+11	23.6177	8457.01	8.35378e-08	0.0835378	27.9	7540	29.6	525
BWH_214	S04	spleen	17.4112	2.51192e+09	26.4146	1065.87	4.24325e-07	0.424325	30	1820	34.8	0
BWH_215	S04	Skin, esophagus, bowel	14.6708	1.60614e+10	24.6913	3819.17	2.37786e-07	0.237786	29.3	2830	31.2	170
BWH_216	S04	Kidneys	13.7102	3.13667e+10	17.3243	901920	2.8754e-05	28.754	21.6	554000	25.6	8150
BWH_217	S04	Adrenals	14.0294	2.61602e+10	24.3217	5026.66	1.92149e-07	0.192149	27.7	8610	29.7	485
BWH_218	S04	Bladder, stomach, bowel	15.3584	1.02452e+10	21.55	39161.2	3.82239e-06	3.82239	25.6	35600	27.7	1990
BWH_219	S04	Heart, LV, LAD	14.0101	1.9494e+10	12.1947	40187466	0.00206153	2061.53	16.2	22600000	17.7	2170000
BWH_220	S04	Trachea, proximal	15.9992	5.15307e+09	18.6089	346122	6.71682e-05	67.1682	21.9	456000	23.8	29600
BWH_276	S04	nerve, muscle	14.2486	1.66442e+10	24.5573	2814.29	1.69085e-07	0.169085	24.6	3890	27.2	253
BWH_306	S04	RU lung	15.025	5681726800	14.201	27713439	0.00487764	4877.64
BWH_307	S04	RM lung	15.158	5266743200	11.911	168689928	0.0320293	32029.3
BWH_308	S04	RL lung	16.905	2506948200	15.26	1.20795e+07	0.00481842	4818.42
BWH_126	S05	frontal/olfactory	19.38	80056810	34.6	0.882	1.10172e-08	0.0110172	n.d.	0	n.d.	0
BWH_127	S05	medulla	18.246	149089300	31.7	7.204	4.832e-08	0.04832	n.d.	0	n.d.	0
BWH_162	S05	trachea	22.9659	6.61118e+07	24.4	8260	0.00012494	124.94	24.9	7550	27.5	562
BWH_163	S05	LL lung	16.8548	4.09072e+09	15.7	3100000	0.000757813	757.813	16.3	2760000	18.8	203000
BWH_164	S05	LU lung	14.3603	2.97716e+10	16.6	1770000	5.94527e-05	59.4527	17.1	1610000	20.2	77400
BWH_165	S05	RL lung	14.7221	2.1336e+10	12.9	21200000	0.000993627	993.627	13.3	21100000	15.8	1470000
BWH_166	S05	RM lung	14.2986	2.99928e+10	16.6	1780000	5.93475e-05	59.3475	16.9	1830000	19.9	93300
BWH_167	S05	RU lung	14.4236	2.70517e+10	17.9	717000	2.65048e-05	26.5048	18	878000	20.8	52700
BWH_333	S05	bone marrow	23	29631247	35.4	8.577	2.89458e-07	0.289458
BWH_334	S05	liver	14.8	4080000000	34	30.066	7.36912e-09	0.00736912
BWH_335	S05	spleen	15.4	2850000000	20	60.039	2.10663e-08	0.0210663
BWH_336	S05	lymph nodes	13.809	6978514400	24.602	10559.6	1.51316e-06	1.51316
BWH_337	S05	skin, testes, small bowel	16.623	1332150400	32.608	56.091	4.21056e-08	0.0421056
BWH_338	S05	nerve, muscle	16.899	1115018400	31.799	97.965	8.78595e-08	0.0878595
BWH_339	S05	pancreas, adrenal	13.82	6909652800	29.441	442.803	6.40847e-08	0.0640847
BWH_340	S05	gall bladder, aorta, esophagus	16.185	1861559800	25.589	5480.12	2.94383e-06	2.94383
BWH_341	S05	thyroid	14.705	4144816400	26.898	2317.73	5.59187e-07	0.559187
BWH_342	S05	prostate	17.291	856229900	30.531	213.876	2.49788e-07	0.249788
BWH_343	S05	bladder, stomach, duodenum	17.772	660902500	26.891	2342.76	3.54479e-06	3.54479
BWH_344	S05	right kidney	15.764	2159661800	28.408	860.733	3.9855e-07	0.39855
BWH_345	S05	heart, LV lat	16.432	1489042200	30.088	287.235	1.92899e-07	0.192899
BWH_124	S06	frontal/olfactory	18.02	190966750	34.9	0.88	4.60813e-09	0.00460813
BWH_125	S06	medulla	17.318	288253180	32.5	3.872	1.34326e-08	0.0134326
BWH_156	S06	trachea	14.7621	1.94078e+10	24.9	5920	3.05032e-07	0.305032	25.4	5270	27.3	648
BWH_157	S06	RL lung	13.1141	6.59972e+10	23	22100	3.34863e-07	0.334863	23.3	22500	25.5	2190
BWH_158	S06	RU lung	12.7	7.04063e+10	17.2	1150000	1.63338e-05	16.3338	17.7	1060000	19.3	144000
BWH_159	S06	RU lung	12.163	1.00855e+11	21.7	52300	5.18565e-07	0.518565	22	54800	24	6190
BWH_160	S06	LU lung	13.0357	6.56658e+10	17.1	1230000	1.87312e-05	18.7312	17.5	1170000	19.8	105000
BWH_161	S06	LL lung	14.4035	2.7233e+10	21.5	63000	2.31337e-06	2.31337	22	56500	24.1	5650
BWH_319	S06	lymph nodes	14.559	7351264000	28.407	397.377	5.40556e-08	0.0540556
BWH_320	S06	pancreas, breast	13.316	14834585600	31.752	31.854	2.14728e-09	0.00214728
BWH_321	S06	spleen	20.441	434194150	33.075	13.053	3.00626e-08	0.0300626
BWH_322	S06	liver	14.455	7984249600	33.229	9.078	1.13699e-09	0.00113699
BWH_323	S06	nerve, muscle	15.467	4410247200	32.589	15.336	3.47736e-09	0.00347736
BWH_324	S06	skin, adrenal	15.086	5597881600	25.986	2647.31	4.72913e-07	0.472913
BWH_325	S06	bone marrow	15.566	2438489800	34.544	16.2	6.64346e-09	0.00664346
BWH_326	S06	thyroid	15.39	3117018600	25.666	5210.93	1.67177e-06	1.67177
BWH_327	S06	right kidney	18.47	1204995200	29.425	442.227	3.66995e-07	0.366995
BWH_328	S06	colon, small bowel	19.213	324954750	25.55	5623.94	1.73069e-05	17.3069
BWH_329	S06	stomach, esophagus	17.302	1036070500	27.772	1308.07	1.26253e-06	1.26253
BWH_330	S06	uterus	15.559	2504620400	28.604	756.597	3.02081e-07	0.302081
BWH_331	S06	bladder	15.897	2119160200	31.33	126.129	5.95184e-08	0.0595184
BWH_332	S06	heart, LV	13.925	6478707200	29.631	385.785	5.95466e-08	0.0595466
