# Supplementary material for: High-depth sequencing characterization of viral dynamics across tissues in fatal COVID-19 reveals compartmentalized infection
Source: Nat Commun. 2023 Feb 2;14:574. doi: 10.1038/s41467-022-34256-y (PMC9894515; doi:10.1038/s41467-022-34256-y)
Supplement: Supplementary file 4 — Supplementary Dataset 2 [file 41467_2022_34256_MOESM4_ESM.xlsx]

## Sheet: Sheet1
Subject ID	Lung	Airways	Heart	Brain	Liver	Spleen	Kidney	Lymph Node	GI Tract	Testis	Prostate
S01	++	++	−	−	−	−	−	−	−	−	−
S02	++	++	−	−	−	−	+	−	++	N/A	N/A
S03	+++	++	−	N/A	+	−	+	+	++	N/A	N/A
S04	++	+	+++	−	+	−	++	+	−	+	+
S05	+	−	−	−	−	−	−	−	−	−	−
S06	+	−	−	−	−	−	−	−	−	N/A	N/A
