# Supplementary material for: High-depth sequencing characterization of viral dynamics across tissues in fatal COVID-19 reveals compartmentalized infection
Source: Nat Commun. 2023 Feb 2;14:574. doi: 10.1038/s41467-022-34256-y (PMC9894515; doi:10.1038/s41467-022-34256-y)
Supplement: Supplementary file 5 — Supplementary Dataset 3 [file 41467_2022_34256_MOESM5_ESM.xlsx]

## Sheet: Sheet1
sample	subject	tissue	N1/18S*1e6	total reads	read pairs aligning SARS-CoV-2	unambiguous assembly length	assembly mean coverage	captured?
BWH_100	S04	LU lung	60.5444	9561770	94252	29858	407.869	0
BWH_168	S03	trachea	673.248	36629270	258559	29867	1165.06	0
BWH_169	S03	LL lung	6902.26	94850326	2369103	29888	10837.4	0
BWH_170	S03	LU lung	12079.2	8555064	535217	29869	2303.14	0
BWH_171	S03	RU lung	14322.5	9375138	404213	29876	1729.26	0
BWH_172	S03	RM lung	12906	11119344	665522	29878	2849.03	0
BWH_173	S03	RL lung	9331.36	8976764	395668	29869	1747.51	0
BWH_177	S04	liver	5.66554	3176112	70714	29873	298.833	1
BWH_178	S04	testis	29.6122	32226814	999847	29881	4360.11	1
BWH_182	S03	bone marrow	3.06297	7521698	142	2155	0.119873	1
BWH_183	S03	spleen	0.463598	32347762	14958	29848	62.953	1
BWH_184	S03	liver	0.251496	3573072	243	4596	0.386401	1
BWH_185	S03	pancreas	0.0873406	17995030	11059	29843	45.9286	1
BWH_186	S03	skin, small bowel	113.273	10216478	22041	29826	90.6467	0
BWH_187	S03	nerve, muscle	5.24441	29900994	2670	25154	9.74512	1
BWH_188	S03	esophagus, stomach, duodenum	81.6404	23187116	70198	29859	310.444	0
BWH_189	S03	left kidney	8.13478	8575940	305648	29882	1308.82	1
BWH_190	S03	bladder, large bowel	12.6109	7997678	153623	29885	663.046	1
BWH_191	S03	adrenals	2.83512	30060996	35283	29856	149.492	1
BWH_192	S03	lymph nodes	43.1037	11880724	25650	29853	114.363	0
BWH_193	S03	heart, lat LV	12.8179	9407258	179424	29883	768.661	1
BWH_211	S04	Bone marrow	0.0534802	36417812	22	354	0	1
BWH_212	S04	lymph nodes	5.37072	67546034	413779	29881	1764.92	1
BWH_213	S04	Thyroid, pancreas	0.0835378	10081528	3391	28384	13.7966	1
BWH_215	S04	Skin, esophagus, bowel	0.237786	20719428	430	9218	0.576555	1
BWH_216	S04	Kidneys	28.754	102799788	960077	29889	4140.67	1
BWH_217	S04	Adrenals	0.192149	3308494	674	12692	1.48944	1
BWH_218	S04	Bladder, stomach, bowel	3.82239	49332262	5791	29782	22.9446	1
BWH_219	S04	Heart, LV, LAD	2061.53	7179866	560193	29884	2360.75	0
BWH_220	S04	Trachea, proximal	67.1682	6640830	23267	29847	101.569	0
BWH_276	S04	nerve, muscle	0.169085	18097520	44	570	0	1
BWH_223	S02	Lymph nodes	2.52155	14114774	3556	28276	15.1187	1
BWH_226	S02	Kidneys	0.0111344	16100310	10	163	0	1
BWH_231	S02	Heart, Lat LV	0.0482275	18038896	378	8130	0.515726	1
BWH_232	S02	Trachea, proximal	233.982	6209778	422	7240	0.793587	0
BWH_233	S02	LL lung	150.152	11915988	4741	28820	20.9845	0
BWH_236	S01	Lymph nodes	0.509113	1806588	136	2167	0.0507755	1
BWH_237	S01	Skin, bladder, gallbladder	0.255859	18144114	46	332	0	1
BWH_238	S01	Bowel	0.018613	14482484	5152	41	3055.83	1
BWH_239	S01	Thyroid, adrenal, pancreas	0.0106306	23646598	5009	200	628.325	1
BWH_243	S01	Left kidney	0.0122147	23442560	8	55	0	1
BWH_244	S01	Heart, LV	0.00575264	30319948	76	670	0.0101845	1
BWH_245	S01	Trachea	2.11003	13666548	138	2062	0.148535	1
BWH_246	S01	RU lung	114.392	9474102	23796	29850	106.754	0
