# Supplementary material for: High-depth sequencing characterization of viral dynamics across tissues in fatal COVID-19 reveals compartmentalized infection
Source: Nat Commun. 2023 Feb 2;14:574. doi: 10.1038/s41467-022-34256-y (PMC9894515; doi:10.1038/s41467-022-34256-y)
Supplement: Supplementary file 6 — Supplementary Dataset 4 [file 41467_2022_34256_MOESM6_ESM.xlsx]

## Sheet: Sheet1
sample information				sequencing results				library 1 details						library 2 details
sample	subject	tissue	N1/18S*1e6	complete genome assembled	high-confidence iSNVs	assembly mean coverage	assembly mean coverage	sequenced?	captured?	total reads	read pairs aligning SARS-CoV-2	unambiguous assembly length	assembly mean coverage	sequenced?	captured?	total reads	read pairs aligning SARS-CoV-2	unambiguous assembly length	assembly mean coverage
BWH_156	S06	trachea	0.305032	yes		32.251		yes	yes	11774132	7333	29848	32.251	no
BWH_157	S06	RL lung	0.334863	yes (duplicates)		246.249	139.534	yes	yes	26200166	56536	29857	246.249	yes	yes	30585144	33322	29871	139.534
BWH_158	S06	RU lung	16.3338	yes (duplicates)	yes (duplicates)	4824.96	9133.43	yes	yes	52950192	1072378	29891	4824.96	yes	yes	4161744	1870664	29899	9133.43
BWH_159	S06	RU lung	0.518565	yes (duplicates)	yes	758.995	315.428	yes	yes	98621050	172242	29880	758.995	yes	yes	56512136	74591	29876	315.428
BWH_160	S06	LU lung	18.7312	yes (duplicates)	yes (duplicates)	7043.8	7151.99	yes	yes	120991460	1558956	29889	7043.8	yes	yes	241359112	1672416	29903	7151.99
BWH_161	S06	LL lung	2.31337	yes (duplicates)	yes	480.069	864.578	yes	yes	60934310	110168	29860	480.069	yes	yes	82027510	210937	29885	864.578
BWH_324	S06	skin, adrenal	0.472913			2.41053	2.981	yes	yes	6117548	860	17461	2.41053	yes	yes	6655740	977	19214	2.981
BWH_326	S06	thyroid	1.67177			0.89913		yes	yes	2725710	458	9404	0.89913	no
BWH_327	S06	right kidney	0.366995					attempted						no
BWH_328	S06	colon, small bowel	17.3069			0.0902783		yes	yes	1150570	191	3153	0.0902783	no
BWH_329	S06	stomach, esophagus	1.26253			0.0305354		yes	yes	3330772	122	1531	0.0305354	no
BWH_330	S06	uterus	0.302081			0.090796		yes	yes	2672366	104	1315	0.090796	no
BWH_162	S05	trachea	124.94	yes		33.6596	0	yes	yes	4632438	8165	29851	33.6596	yes	yes	848710	68	531	0
BWH_163	S05	LL lung	757.813	yes (duplicates)	yes (duplicates)	5478.85	2422.17	yes	yes	11715782	1232060	29882	5478.85	yes	yes	6238184	537534	29885	2422.17
BWH_164	S05	LU lung	59.4527	yes (duplicates)	yes (duplicates)	875.54	619.866	yes	yes	7537950	216222	29859	875.54	yes	yes	2574236	142706	29863	619.866
BWH_165	S05	RL lung	993.627	yes (duplicates)	yes (duplicates)	9554.41	14447.5	yes	yes	224957424	2126771	29894	9554.41	yes	yes	40027622	3183949	29890	14447.5
BWH_166	S05	RM lung	59.3475	yes	yes	5093.97	1.0186	yes	yes	33898862	1128362	29891	5093.97	yes	yes	496894	630	13250	1.0186
BWH_167	S05	RU lung	26.5048	yes (duplicates)	yes (duplicates)	2216.95	2700.31	yes	yes	20014352	499691	29883	2216.95	yes	yes	10569464	598319	29879	2700.31
BWH_336	S05	lymph nodes	1.51316			1.08073		yes	yes	6910522	460	9951	1.08073	no
BWH_340	S05	gall bladder, aorta, esophagus	2.94383			0.237688		yes	yes	2427336	247	4697	0.237688	no
BWH_341	S05	thyroid	0.559187			0.704817		yes	yes	6021576	476	10455	0.704817	no
BWH_342	S05	prostate	0.249788			0.130922		yes	yes	2989830	40	314	0.130922	no
BWH_343	S05	bladder, stomach, duodenum	3.54479			0		yes	yes	38830	12	288	0	no
BWH_344	S05	right kidney	0.39855			0.0941126		yes	yes	2074484	141	2189	0.0941126	no
BWH_345	S05	heart, LV lat	0.192899			0.0416429		yes	yes	3879934	91	1516	0.0416429	no
BWH_168	S03	trachea	673.248	yes (duplicates)	yes	1165.06	127.782	yes	yes	36629270	258559	29867	1165.06	yes	yes	32004864	31864	29853	127.782
BWH_169	S03	LL lung	6902.26	yes (duplicates)	yes (duplicates)	10837.4	1134.23	yes	no	94850326	2369103	29888	10837.4	yes	no	6496580	248996	29863	1134.23
BWH_170	S03	LU lung	12079.2	yes (duplicates)	yes (duplicates)	2303.14	924.422	yes	no	8555064	535217	29869	2303.14	yes	no	6858814	210347	29862	924.422
BWH_171	S03	RU lung	14322.5	yes (duplicates)	yes (duplicates)	1729.26	2346.9	yes	no	9375138	404213	29876	1729.26	yes	no	9521898	506402	29879	2346.9
BWH_172	S03	RM lung	12906	yes (duplicates)	yes	2849.03	411.165	yes	no	11119344	665522	29878	2849.03	yes	no	14089686	90305	29853	411.165
BWH_173	S03	RL lung	9331.36	yes (duplicates)	yes (duplicates)	1747.51	2843.48	yes	no	8976764	395668	29869	1747.51	yes	no	20293882	624975	29865	2843.48
BWH_182	S03	bone marrow	3.06297			0.119873		yes	yes	7521698	142	2155	0.119873	no
BWH_183	S03	spleen	0.463598	yes		62.953	15.5372	yes	yes	32347762	14958	29848	62.953	yes	yes	5729296	3726	29485	15.5372
BWH_184	S03	liver	0.251496	yes		0.386401	70.3198	yes	yes	3573072	243	4596	0.386401	yes	yes	6648302	16290	29852	70.3198
BWH_186	S03	skin, small bowel	113.273	yes (duplicates)	yes	1040.93	303.806	yes	yes	5528868	241455	29883	1040.93	yes	yes	23679322	74940	29854	303.806
BWH_187	S03	nerve, muscle	5.24441			9.74512	6.1484	yes	yes	29900994	2670	25154	9.74512	yes	yes	1670116	1756	24022	6.1484
BWH_188	S03	esophagus, stomach, duodenum	81.6404	yes (duplicates)	yes	5159.8	464.139	yes	yes	30233852	1154002	29892	5159.8	yes	yes	42918066	108780	29882	464.139
BWH_189	S03	left kidney	8.13478	yes (duplicates)	yes*	1308.82	26.1953	yes	yes	8575940	305648	29882	1308.82	yes	yes	3959658	6254	29520	26.1953
BWH_190	S03	bladder, large bowel	12.6109	yes (duplicates)	yes	663.046	31.5652	yes	yes	7997678	153623	29885	663.046	yes	yes	1680256	7542	29095	31.5652
BWH_191	S03	adrenals	2.83512	yes		149.492	6.99224	yes	yes	30060996	35283	29856	149.492	yes	yes	5412006	1873	23858	6.99224
BWH_192	S03	lymph nodes	43.1037	yes (duplicates)	yes	1782.75	369.343	yes	yes	10919178	402729	29882	1782.75	yes	yes	71416818	85625	29871	369.343
BWH_193	S03	heart, lat LV	12.8179	yes (duplicates)	yes	768.661	107.224	yes	yes	9407258	179424	29883	768.661	yes	yes	3865444	26130	29858	107.224
BWH_100	S04	LU lung	60.5444	yes (duplicates)	yes (duplicates)	9553.2	7110.76	yes	yes	79006694	2129782	29886	9553.2	yes	yes	80451220	1580032	29881	7110.76
BWH_101	S04	LL lung	61.556	yes (duplicates)	yes (duplicates)	9325.17	2635.96	yes	yes	164379844	2052113	29890	9325.17	yes	yes	109819358	601923	29877	2635.96
BWH_177	S04	liver	5.66554	yes (duplicates)		298.833	89.2717	yes	yes	3176112	70714	29873	298.833	yes	yes	7152056	22810	29045	89.2717
BWH_178	S04	testis	29.6122	yes (duplicates)	yes (duplicates)	4360.11	2853.56	yes	yes	32226814	999847	29881	4360.11	yes	yes	20301680	635268	29878	2853.56
BWH_212	S04	lymph nodes	5.37072	yes (duplicates)	yes (duplicates)	1764.92	794.262	yes	yes	67546034	413779	29881	1764.92	yes	yes	29593886	191360	29865	794.262
BWH_214	S04	spleen	0.424325					attempted twice; no library						no
BWH_215	S04	Skin, esophagus, bowel	0.237786			0.576555		yes	yes	20719428	430	9218	0.576555	no
BWH_216	S04	Kidneys	28.754	yes	yes	4140.67	0	yes	yes	102799788	960077	29889	4140.67	yes	yes	33905366	25	61	0
BWH_217	S04	Adrenals	0.192149			1.48944		yes	yes	3308494	674	12692	1.48944	no
BWH_218	S04	Bladder, stomach, bowel	3.82239	yes		22.9446	3.90196	yes	yes	49332262	5791	29782	22.9446	yes	yes	1949526	1230	21486	3.90196
BWH_219	S04	Heart, LV, LAD	2061.53	yes (duplicates)	yes (duplicates)	2360.75	601.094	yes	no	7179866	560193	29884	2360.75	yes	no	1720622	145699	29859	601.094
BWH_220	S04	Trachea, proximal	67.1682	yes (duplicates)	yes	484.737	62.0096	yes	yes	7024294	119228	29864	484.737	yes	yes	2301448	15488	29850	62.0096
BWH_276	S04	nerve, muscle	0.169085			0		yes	yes	18097520	44	570	0	no
BWH_306	S04	RU lung	4877.64	yes (duplicates)		108.453	110.853	yes	no	3006466	23737	29848	108.453	yes	yes	2919054	24505	29842	110.853
BWH_307	S04	RM lung	32029.3	yes (duplicates)	yes	670.358	359.434	yes	no	5844918	146488	29850	670.358	yes	yes	3157474	79305	29852	359.434
BWH_308	S04	RL lung	4818.42	yes (duplicates)		100.001	82.4598	yes	no	3989414	21751	29845	100.001	yes	no	3636674	18149	29841	82.4598
BWH_222	S02	Bone marrow	0.140792					attempted						no
BWH_223	S02	Lymph nodes	2.52155	yes (duplicates)		15.1187	113.58	yes	yes	14114774	3556	28276	15.1187	yes	yes	3761608	25032	29853	113.58
BWH_232	S02	Trachea, proximal	233.982	yes		1.07092	38.6796	yes	yes	358410	511	8460	1.07092	yes	yes	3039062	9662	29382	38.6796
BWH_233	S02	LL lung	150.152	yes (duplicates)	yes	234.23	496.474	yes	yes	3184464	53950	29852	234.23	yes	yes	9353090	115032	29862	496.474
BWH_310	S02	LU lung	52.2627	yes (duplicates)		127.742	152.009	yes	yes	15292020	29992	29867	127.742	yes	yes	16722248	35569	29859	152.009
BWH_311	S02	RL lung	11158.9	yes (duplicates)		33.1335	11.8928	yes	no	4980198	7326	29804	33.1335	yes	no	2496508	2779	28257	11.8928
BWH_312	S02	RM lung	256.184	yes (duplicates)	yes	389.708	411.408	yes	yes	11091836	88351	29870	389.708	yes	yes	9584826	96128	29873	411.408
BWH_313	S02	RU lung	15.8706	yes (duplicates)		8.40556	55.8189	yes	yes	4855586	2154	24529	8.40556	yes	yes	8305044	12822	29844	55.8189
BWH_236	S01	Lymph nodes	0.509113			0.0507755		yes	yes	1806588	136	2167	0.0507755	no
BWH_237	S01	Skin, bladder, gallbladder	0.255859			0		yes	yes	18144114	46	332	0	no
BWH_245	S01	Trachea	2.11003			0.148535		yes	yes	13666548	138	2062	0.148535	no
BWH_246	S01	RU lung	114.392	yes (duplicates)	yes	262.773	559.547	yes	yes	4934574	61326	29852	262.773	yes	yes	40508524	130439	29853	559.547
BWH_314	S01	RL lung	3643.42	yes (duplicates)		28.9983	37.3797	yes	no	4413652	6368	29826	28.9983	yes	no	5238408	8203	29833	37.3797
BWH_315	S01	RM lung	1222.33	yes (duplicates)		11.7271	15.6686	yes	no	2303384	2658	28485	11.7271	yes	no	2810266	3533	29367	15.6686
BWH_317	S01	LL lung	348.823	yes (duplicates)	yes	460.519	1505.24	yes	yes	8114708	110897	29850	460.519	yes	yes	15484064	352141	29873	1505.24
BWH_318	S01	LU lung	16124.4	yes (duplicates)		137.816	202.948	yes	no	3991596	30253	29845	137.816	yes	no	5022130	43904	29852	202.948
