# Supplementary material for: High-depth sequencing characterization of viral dynamics across tissues in fatal COVID-19 reveals compartmentalized infection
Source: Nat Commun. 2023 Feb 2;14:574. doi: 10.1038/s41467-022-34256-y (PMC9894515; doi:10.1038/s41467-022-34256-y)
Supplement: Supplementary file 7 — Supplementary Dataset 5 [file 41467_2022_34256_MOESM7_ESM.xlsx]

## Sheet: nextstrain__authors (1)
Author	n (strains)	publication title	journal	publication URL	strains
Hunter et al	1	Severe acute respiratory syndrome coronavirus 2 genome assembly, chromosome: whole_genome	unknown	unknown	Wuhan/WH01/2019
Paden et al	1	Severe acute respiratory syndrome coronavirus 2 isolate SARS-CoV-2/human/USA/MA-CDC-MA1/2020, complete genome	unknown	unknown	USA/MA-CDC-MA1/2020
Lemieux et al A	1	Severe acute respiratory syndrome coronavirus 2 isolate SARS-CoV-2/human/USA/MA_MGH_00696/2020, complete genome	unknown	unknown	USA/MA_MGH_00696/2020
Lemieux et al B	1	Severe acute respiratory syndrome coronavirus 2 isolate SARS-CoV-2/human/USA/MA-MGH-00757/2020, complete genome	unknown	unknown	USA/MA-MGH-00757/2020
Lemieux et al C	1	Severe acute respiratory syndrome coronavirus 2 isolate SARS-CoV-2/human/USA/MA_MGH_00566/2020, complete genome	unknown	unknown	USA/MA_MGH_00566/2020
Lemieux et al D	1	Severe acute respiratory syndrome coronavirus 2 isolate SARS-CoV-2/human/USA/MA_MGH_00555/2020, complete genome	unknown	unknown	USA/MA_MGH_00555/2020
Lemieux et al E	1	Severe acute respiratory syndrome coronavirus 2 isolate SARS-CoV-2/human/USA/MA_MGH_00614/2020, complete genome	unknown	unknown	USA/MA_MGH_00614/2020
Lemieux et al F	1	Severe acute respiratory syndrome coronavirus 2 isolate SARS-CoV-2/human/USA/MA_MGH_00563/2020, complete genome	unknown	unknown	USA/MA_MGH_00563/2020
Lemieux et al G	1	Severe acute respiratory syndrome coronavirus 2 isolate SARS-CoV-2/human/USA/MA_MGH_00174/2020, complete genome	unknown	unknown	USA/MA_MGH_00174/2020
Lemieux et al H	1	Severe acute respiratory syndrome coronavirus 2 isolate SARS-CoV-2/human/USA/MA-MGH-00908/2020, complete genome	unknown	unknown	USA/MA-MGH-00908/2020
Rosenthal et al A	1	Severe acute respiratory syndrome coronavirus 2 isolate SARS-CoV-2/human/USA/MA-QDX-61/2020, complete genome	unknown	unknown	USA/MA-QDX-61/2020
Rosenthal et al B	1	Severe acute respiratory syndrome coronavirus 2 isolate SARS-CoV-2/human/USA/MA-QDX-1456/2020, complete genome	unknown	unknown	USA/MA-QDX-1456/2020
Lemieux et al I	1	Severe acute respiratory syndrome coronavirus 2 isolate SARS-CoV-2/human/USA/MA_MGH_00004/2020, complete genome	unknown	unknown	USA/MA_MGH_00004/2020
Rosenthal et al C	1	Severe acute respiratory syndrome coronavirus 2 isolate SARS-CoV-2/human/USA/MA-QDX-150/2020 ORF1ab polyprotein (ORF1ab), ORF1a polyprotein (ORF1ab), surface glycoprotein (S), ORF3a protein (ORF3a), envelope protein (E), membrane glycoprotein (M), ORF6 protein (ORF6), ORF7a protein (ORF7a), ORF7b (ORF7b), ORF8 protein (ORF8), nucleocapsid phosphoprotein (N), and ORF10 protein (ORF10) genes, compl…	unknown	unknown	USA/MA-QDX-150/2020
Lemieux et al J	1	Severe acute respiratory syndrome coronavirus 2 isolate SARS-CoV-2/human/USA/MA_MGH_00143/2020, complete genome	unknown	unknown	USA/MA_MGH_00143/2020
Lemieux et al K	1	Severe acute respiratory syndrome coronavirus 2 isolate SARS-CoV-2/human/USA/MA_MGH_00145/2020, complete genome	unknown	unknown	USA/MA_MGH_00145/2020
Lemieux et al L	1	Severe acute respiratory syndrome coronavirus 2 isolate SARS-CoV-2/human/USA/MA-DPH-00009/2020 ORF1ab polyprotein (ORF1ab), ORF1a polyprotein (ORF1ab), surface glycoprotein (S), ORF3a protein (ORF3a), envelope protein (E), membrane glycoprotein (M), ORF6 protein (ORF6), ORF7a protein (ORF7a), ORF7b (ORF7b), ORF8 protein (ORF8), and nucleocapsid phosphoprotein (N) genes, complete cds; and ORF10 pr…	unknown	unknown	USA/MA-DPH-00009/2020
Lemieux et al M	1	Severe acute respiratory syndrome coronavirus 2 isolate SARS-CoV-2/human/USA/MA_MGH_00617/2020 ORF1ab polyprotein (ORF1ab), ORF1a polyprotein (ORF1ab), surface glycoprotein (S), ORF3a protein (ORF3a), envelope protein (E), membrane glycoprotein (M), ORF6 protein (ORF6), ORF7a protein (ORF7a), ORF7b (ORF7b), ORF8 protein (ORF8), nucleocapsid phosphoprotein (N), and ORF10 protein (ORF10) genes, com…	unknown	unknown	USA/MA_MGH_00617/2020
Rosenthal et al D	1	Severe acute respiratory syndrome coronavirus 2 isolate SARS-CoV-2/human/USA/MA-QDX-114/2020, complete genome	unknown	unknown	USA/MA-QDX-114/2020
Lemieux et al N	1	Severe acute respiratory syndrome coronavirus 2 isolate SARS-CoV-2/human/USA/MA_MGH_00517/2020, complete genome	unknown	unknown	USA/MA_MGH_00517/2020
Lemieux et al O	1	Severe acute respiratory syndrome coronavirus 2 isolate SARS-CoV-2/human/USA/MA_MGH_00069/2020, complete genome	unknown	unknown	USA/MA_MGH_00069/2020
Lemieux et al P	1	Severe acute respiratory syndrome coronavirus 2 isolate SARS-CoV-2/human/USA/MA-DPH-00011/2020, complete genome	unknown	unknown	USA/MA-DPH-00011/2020
Lemieux et al Q	1	Severe acute respiratory syndrome coronavirus 2 isolate SARS-CoV-2/human/USA/MA_MGH_00019/2020 ORF1ab polyprotein (ORF1ab), ORF1a polyprotein (ORF1ab), surface glycoprotein (S), ORF3a protein (ORF3a), and envelope protein (E) genes, complete cds; membrane glycoprotein (M) gene, partial cds; and ORF6 protein (ORF6), ORF7a protein (ORF7a), ORF7b (ORF7b), ORF8 protein (ORF8), nucleocapsid phosphopro…	unknown	unknown	USA/MA_MGH_00019/2020
Lemieux et al R	1	Severe acute respiratory syndrome coronavirus 2 isolate SARS-CoV-2/human/USA/MA_MGH_00051/2020 ORF1ab polyprotein (ORF1ab), ORF1a polyprotein (ORF1ab), surface glycoprotein (S), ORF3a protein (ORF3a), envelope protein (E), membrane glycoprotein (M), ORF6 protein (ORF6), ORF7a protein (ORF7a), ORF7b (ORF7b), ORF8 protein (ORF8), nucleocapsid phosphoprotein (N), and ORF10 protein (ORF10) genes, com…	unknown	unknown	USA/MA_MGH_00051/2020
Rosenthal et al E	1	Severe acute respiratory syndrome coronavirus 2 isolate SARS-CoV-2/human/USA/MA-QDX-2708/2020, complete genome	unknown	unknown	USA/MA-QDX-2708/2020
Lemieux et al S	1	Severe acute respiratory syndrome coronavirus 2 isolate SARS-CoV-2/human/USA/MA_MGH_00018/2020, complete genome	unknown	unknown	USA/MA_MGH_00018/2020
Rosenthal et al F	1	Severe acute respiratory syndrome coronavirus 2 isolate SARS-CoV-2/human/USA/MA-QDX-1505/2020, complete genome	unknown	unknown	USA/MA-QDX-1505/2020
Lemieux et al T	1	Severe acute respiratory syndrome coronavirus 2 isolate SARS-CoV-2/human/USA/MA_MGH_00551/2020, complete genome	unknown	unknown	USA/MA_MGH_00551/2020
Rosenthal et al G	1	Severe acute respiratory syndrome coronavirus 2 isolate SARS-CoV-2/human/USA/MA-QDX-1498/2020, complete genome	unknown	unknown	USA/MA-QDX-1498/2020
Lemieux et al U	1	Severe acute respiratory syndrome coronavirus 2 isolate SARS-CoV-2/human/USA/MA_MGH_00049/2020, complete genome	unknown	unknown	USA/MA_MGH_00049/2020
Rosenthal et al H	1	Severe acute respiratory syndrome coronavirus 2 isolate SARS-CoV-2/human/USA/MA-QDX-1460/2020, complete genome	unknown	unknown	USA/MA-QDX-1460/2020
Rosenthal et al I	1	Severe acute respiratory syndrome coronavirus 2 isolate SARS-CoV-2/human/USA/MA-QDX-1503/2020, complete genome	unknown	unknown	USA/MA-QDX-1503/2020
Lemieux et al V	1	Severe acute respiratory syndrome coronavirus 2 isolate SARS-CoV-2/human/USA/MA_MGH_00600/2020, complete genome	unknown	unknown	USA/MA_MGH_00600/2020
Lemieux et al W	1	Severe acute respiratory syndrome coronavirus 2 isolate SARS-CoV-2/human/USA/MA_MGH_00153/2020 ORF1ab polyprotein (ORF1ab), ORF1a polyprotein (ORF1ab), surface glycoprotein (S), ORF3a protein (ORF3a), envelope protein (E), membrane glycoprotein (M), ORF6 protein (ORF6), ORF7a protein (ORF7a), ORF7b (ORF7b), ORF8 protein (ORF8), nucleocapsid phosphoprotein (N), and ORF10 protein (ORF10) genes, com…	unknown	unknown	USA/MA_MGH_00153/2020
Rosenthal et al J	1	Severe acute respiratory syndrome coronavirus 2 isolate SARS-CoV-2/human/USA/MA-QDX-1496/2020, complete genome	unknown	unknown	USA/MA-QDX-1496/2020
Rosenthal et al K	1	Severe acute respiratory syndrome coronavirus 2 isolate SARS-CoV-2/human/USA/MA-QDX-1447/2020, complete genome	unknown	unknown	USA/MA-QDX-1447/2020
Lemieux et al X	1	Severe acute respiratory syndrome coronavirus 2 isolate SARS-CoV-2/human/USA/MA_MGH_00676/2020, complete genome	unknown	unknown	USA/MA_MGH_00676/2020
Lemieux et al Y	1	Severe acute respiratory syndrome coronavirus 2 isolate SARS-CoV-2/human/USA/MA_MGH_00530/2020, complete genome	unknown	unknown	USA/MA_MGH_00530/2020
Lemieux et al Z	1	Severe acute respiratory syndrome coronavirus 2 isolate SARS-CoV-2/human/USA/MA_MGH_00071/2020, complete genome	unknown	unknown	USA/MA_MGH_00071/2020
Lemieux et al AA	1	Severe acute respiratory syndrome coronavirus 2 isolate SARS-CoV-2/human/USA/MA-MGH-03615/2020 ORF1ab polyprotein (ORF1ab), ORF1a polyprotein (ORF1ab), surface glycoprotein (S), ORF3a protein (ORF3a), envelope protein (E), membrane glycoprotein (M), ORF6 protein (ORF6), ORF7a protein (ORF7a), ORF7b (ORF7b), ORF8 protein (ORF8), nucleocapsid phosphoprotein (N), and ORF10 protein (ORF10) genes, com…	unknown	unknown	USA/MA-MGH-03615/2020
Lemieux et al AB	1	Severe acute respiratory syndrome coronavirus 2 isolate SARS-CoV-2/human/USA/MA_MGH_00646/2020, complete genome	unknown	unknown	USA/MA_MGH_00646/2020
Lemieux et al AC	1	Severe acute respiratory syndrome coronavirus 2 isolate SARS-CoV-2/human/USA/MA_MGH_00090/2020, complete genome	unknown	unknown	USA/MA_MGH_00090/2020
Lemieux et al AD	1	Severe acute respiratory syndrome coronavirus 2 isolate SARS-CoV-2/human/USA/MA_MGH_00132/2020 ORF1ab polyprotein (ORF1ab), ORF1a polyprotein (ORF1ab), surface glycoprotein (S), ORF3a protein (ORF3a), envelope protein (E), membrane glycoprotein (M), ORF6 protein (ORF6), ORF7a protein (ORF7a), ORF7b (ORF7b), ORF8 protein (ORF8), nucleocapsid phosphoprotein (N), and ORF10 protein (ORF10) genes, com…	unknown	unknown	USA/MA_MGH_00132/2020
Lemieux et al AE	1	Severe acute respiratory syndrome coronavirus 2 isolate SARS-CoV-2/human/USA/MA_MGH_00063/2020, complete genome	unknown	unknown	USA/MA_MGH_00063/2020
Lemieux et al AF	1	Severe acute respiratory syndrome coronavirus 2 isolate SARS-CoV-2/human/USA/MA_MGH_00147/2020, complete genome	unknown	unknown	USA/MA_MGH_00147/2020
Rosenthal et al L	1	Severe acute respiratory syndrome coronavirus 2 isolate SARS-CoV-2/human/USA/MA-QDX-1826/2020, complete genome	unknown	unknown	USA/MA-QDX-1826/2020
Wu et al	1	Severe acute respiratory syndrome coronavirus 2 isolate Wuhan-Hu-1, complete genome	unknown	unknown	Wuhan-Hu-1/2019
Tao et al A	1	Severe acute respiratory syndrome coronavirus 2 isolate SARS-CoV-2/human/USA/MA-CDC-1355/2020, complete genome	unknown	unknown	USA/MA-CDC-1355/2020
Lemieux et al AG	1	Severe acute respiratory syndrome coronavirus 2 isolate SARS-CoV-2/human/USA/MA_MGH_00528/2020, complete genome	unknown	unknown	USA/MA_MGH_00528/2020
Lemieux et al AH	1	Severe acute respiratory syndrome coronavirus 2 isolate SARS-CoV-2/human/USA/MA_MGH_00209/2020, complete genome	unknown	unknown	USA/MA_MGH_00209/2020
Rosenthal et al M	1	Severe acute respiratory syndrome coronavirus 2 isolate SARS-CoV-2/human/USA/MA-QDX-1448/2020, complete genome	unknown	unknown	USA/MA-QDX-1448/2020
Lemieux et al AI	1	Severe acute respiratory syndrome coronavirus 2 isolate SARS-CoV-2/human/USA/MA_MGH_00569/2020, complete genome	unknown	unknown	USA/MA_MGH_00569/2020
Lemieux et al AJ	1	Severe acute respiratory syndrome coronavirus 2 isolate SARS-CoV-2/human/USA/MA-DPH-00185/2020, complete genome	unknown	unknown	USA/MA-DPH-00185/2020
Lemieux et al AK	1	Severe acute respiratory syndrome coronavirus 2 isolate SARS-CoV-2/human/USA/MA-MGH-01166/2020 ORF1ab polyprotein (ORF1ab), ORF1a polyprotein (ORF1ab), surface glycoprotein (S), ORF3a protein (ORF3a), envelope protein (E), membrane glycoprotein (M), ORF6 protein (ORF6), ORF7a protein (ORF7a), ORF7b (ORF7b), ORF8 protein (ORF8), nucleocapsid phosphoprotein (N), and ORF10 protein (ORF10) genes, com…	unknown	unknown	USA/MA-MGH-01166/2020
Lemieux et al AL	1	Severe acute respiratory syndrome coronavirus 2 isolate SARS-CoV-2/human/USA/MA-DPH-00003/2020, complete genome	unknown	unknown	USA/MA-DPH-00003/2020
Lemieux et al AM	1	Severe acute respiratory syndrome coronavirus 2 isolate SARS-CoV-2/human/USA/MA-DPH-00002/2020, complete genome	unknown	unknown	USA/MA-DPH-00002/2020
Lemieux et al AN	1	Severe acute respiratory syndrome coronavirus 2 isolate SARS-CoV-2/human/USA/MA_MGH_00521/2020, complete genome	unknown	unknown	USA/MA_MGH_00521/2020
Lemieux et al AO	1	Severe acute respiratory syndrome coronavirus 2 isolate SARS-CoV-2/human/USA/MA_MGH_00679/2020, complete genome	unknown	unknown	USA/MA_MGH_00679/2020
Rosenthal et al N	1	Severe acute respiratory syndrome coronavirus 2 isolate SARS-CoV-2/human/USA/MA-QDX-69/2020, complete genome	unknown	unknown	USA/MA-QDX-69/2020
Rosenthal et al O	1	Severe acute respiratory syndrome coronavirus 2 isolate SARS-CoV-2/human/USA/MA-QDX-1453/2020, complete genome	unknown	unknown	USA/MA-QDX-1453/2020
Lemieux et al AP	1	Severe acute respiratory syndrome coronavirus 2 isolate SARS-CoV-2/human/USA/MA_MGH_00075/2020, complete genome	unknown	unknown	USA/MA_MGH_00075/2020
Rosenthal et al P	1	Severe acute respiratory syndrome coronavirus 2 isolate SARS-CoV-2/human/USA/MA-QDX-68/2020, complete genome	unknown	unknown	USA/MA-QDX-68/2020
Rosenthal et al Q	1	Severe acute respiratory syndrome coronavirus 2 isolate SARS-CoV-2/human/USA/MA-QDX-135/2020, complete genome	unknown	unknown	USA/MA-QDX-135/2020
Rosenthal et al R	1	Severe acute respiratory syndrome coronavirus 2 isolate SARS-CoV-2/human/USA/MA-QDX-2427/2020, complete genome	unknown	unknown	USA/MA-QDX-2427/2020
Lemieux et al AQ	1	Severe acute respiratory syndrome coronavirus 2 isolate SARS-CoV-2/human/USA/MA_MGH_00298/2020, complete genome	unknown	unknown	USA/MA_MGH_00298/2020
Lemieux et al AR	1	Severe acute respiratory syndrome coronavirus 2 isolate SARS-CoV-2/human/USA/MA-MGH-00733/2020 ORF1ab polyprotein (ORF1ab), ORF1a polyprotein (ORF1ab), surface glycoprotein (S), ORF3a protein (ORF3a), envelope protein (E), membrane glycoprotein (M), ORF6 protein (ORF6), ORF7a protein (ORF7a), ORF7b (ORF7b), ORF8 protein (ORF8), nucleocapsid phosphoprotein (N), and ORF10 protein (ORF10) genes, com…	unknown	unknown	USA/MA-MGH-00733/2020
Lemieux et al AS	1	Severe acute respiratory syndrome coronavirus 2 isolate SARS-CoV-2/human/USA/MA_MGH_00257/2020, complete genome	unknown	unknown	USA/MA_MGH_00257/2020
Lemieux et al AT	1	Severe acute respiratory syndrome coronavirus 2 isolate SARS-CoV-2/human/USA/MA_MGH_00262/2020, complete genome	unknown	unknown	USA/MA_MGH_00262/2020
Lemieux et al AU	1	Severe acute respiratory syndrome coronavirus 2 isolate SARS-CoV-2/human/USA/MA-DPH-00010/2020 ORF1ab polyprotein (ORF1ab), ORF1a polyprotein (ORF1ab), surface glycoprotein (S), ORF3a protein (ORF3a), and envelope protein (E) genes, complete cds; membrane glycoprotein (M) gene, partial cds; ORF6 protein (ORF6), ORF7a protein (ORF7a), and ORF7b (ORF7b) genes, complete cds; ORF8 protein (ORF8) and …	unknown	unknown	USA/MA-DPH-00010/2020
Lemieux et al AV	1	Severe acute respiratory syndrome coronavirus 2 isolate SARS-CoV-2/human/USA/MA_MGH_00433/2020, complete genome	unknown	unknown	USA/MA_MGH_00433/2020
Lemieux et al AW	1	Severe acute respiratory syndrome coronavirus 2 isolate SARS-CoV-2/human/USA/MA_MGH_00539/2020 ORF1ab polyprotein (ORF1ab), ORF1a polyprotein (ORF1ab), surface glycoprotein (S), ORF3a protein (ORF3a), envelope protein (E), membrane glycoprotein (M), ORF6 protein (ORF6), ORF7a protein (ORF7a), ORF7b (ORF7b), ORF8 protein (ORF8), nucleocapsid phosphoprotein (N), and ORF10 protein (ORF10) genes, com…	unknown	unknown	USA/MA_MGH_00539/2020
Lemieux et al AX	1	Severe acute respiratory syndrome coronavirus 2 isolate SARS-CoV-2/human/USA/MA-MGH-00736/2020, complete genome	unknown	unknown	USA/MA-MGH-00736/2020
Lemieux et al AY	1	Severe acute respiratory syndrome coronavirus 2 isolate SARS-CoV-2/human/USA/MA_MGH_00717/2020, complete genome	unknown	unknown	USA/MA_MGH_00717/2020
Lemieux et al AZ	1	Severe acute respiratory syndrome coronavirus 2 isolate SARS-CoV-2/human/USA/MA_MGH_00675/2020, complete genome	unknown	unknown	USA/MA_MGH_00675/2020
Lemieux et al BA	1	Severe acute respiratory syndrome coronavirus 2 isolate SARS-CoV-2/human/USA/MA-MGH-00832/2020, complete genome	unknown	unknown	USA/MA-MGH-00832/2020
Lemieux et al BB	1	Severe acute respiratory syndrome coronavirus 2 isolate SARS-CoV-2/human/USA/MA-MGH-01132/2020, complete genome	unknown	unknown	USA/MA-MGH-01132/2020
Lemieux et al BC	1	Severe acute respiratory syndrome coronavirus 2 isolate SARS-CoV-2/human/USA/MA-MGH-01471/2020, complete genome	unknown	unknown	USA/MA-MGH-01471/2020
Rosenthal et al S	1	Severe acute respiratory syndrome coronavirus 2 isolate SARS-CoV-2/human/USA/MA-QDX-2690/2020, complete genome	unknown	unknown	USA/MA-QDX-2690/2020
Lemieux et al BD	1	Severe acute respiratory syndrome coronavirus 2 isolate SARS-CoV-2/human/USA/MA-MGH-01368/2020 ORF1ab polyprotein (ORF1ab), ORF1a polyprotein (ORF1ab), surface glycoprotein (S), ORF3a protein (ORF3a), envelope protein (E), membrane glycoprotein (M), and ORF6 protein (ORF6) genes, complete cds; ORF7a protein (ORF7a) gene, partial cds; and ORF7b (ORF7b), ORF8 protein (ORF8), nucleocapsid phosphopro…	unknown	unknown	USA/MA-MGH-01368/2020
Lemieux et al BE	1	Severe acute respiratory syndrome coronavirus 2 isolate SARS-CoV-2/human/USA/MA-MGH-01086/2020, complete genome	unknown	unknown	USA/MA-MGH-01086/2020
Lemieux et al BF	1	Severe acute respiratory syndrome coronavirus 2 isolate SARS-CoV-2/human/USA/MA-MGH-01084/2020, complete genome	unknown	unknown	USA/MA-MGH-01084/2020
Lemieux et al BG	1	Severe acute respiratory syndrome coronavirus 2 isolate SARS-CoV-2/human/USA/MA-MGH-00937/2020, complete genome	unknown	unknown	USA/MA-MGH-00937/2020
Lemieux et al BH	1	Severe acute respiratory syndrome coronavirus 2 isolate SARS-CoV-2/human/USA/MA-MGH-00939/2020, complete genome	unknown	unknown	USA/MA-MGH-00939/2020
Lemieux et al BI	1	Severe acute respiratory syndrome coronavirus 2 isolate SARS-CoV-2/human/USA/MA_MGH_00628/2020, complete genome	unknown	unknown	USA/MA_MGH_00628/2020
Lemieux et al BJ	1	Severe acute respiratory syndrome coronavirus 2 isolate SARS-CoV-2/human/USA/MA_MGH_00544/2020, complete genome	unknown	unknown	USA/MA_MGH_00544/2020
Lemieux et al BK	1	Severe acute respiratory syndrome coronavirus 2 isolate SARS-CoV-2/human/USA/MA_MGH_00205/2020, complete genome	unknown	unknown	USA/MA_MGH_00205/2020
Lemieux et al BL	1	Severe acute respiratory syndrome coronavirus 2 isolate SARS-CoV-2/human/USA/MA-MGH-01467/2020, complete genome	unknown	unknown	USA/MA-MGH-01467/2020
Rosenthal et al T	1	Severe acute respiratory syndrome coronavirus 2 isolate SARS-CoV-2/human/USA/MA-QDX-64/2020, complete genome	unknown	unknown	USA/MA-QDX-64/2020
Rosenthal et al U	1	Severe acute respiratory syndrome coronavirus 2 isolate SARS-CoV-2/human/USA/MA-QDX-1452/2020, complete genome	unknown	unknown	USA/MA-QDX-1452/2020
Lemieux et al BM	1	Severe acute respiratory syndrome coronavirus 2 isolate SARS-CoV-2/human/USA/MA_MGH_00615/2020, complete genome	unknown	unknown	USA/MA_MGH_00615/2020
Rosenthal et al V	1	Severe acute respiratory syndrome coronavirus 2 isolate SARS-CoV-2/human/USA/MA-QDX-1791/2020, complete genome	unknown	unknown	USA/MA-QDX-1791/2020
Lemieux et al BN	1	Severe acute respiratory syndrome coronavirus 2 isolate SARS-CoV-2/human/USA/MA-MGH-00887/2020, complete genome	unknown	unknown	USA/MA-MGH-00887/2020
Lemieux et al BO	1	Severe acute respiratory syndrome coronavirus 2 isolate SARS-CoV-2/human/USA/MA_MGH_00048/2020, complete genome	unknown	unknown	USA/MA_MGH_00048/2020
Lemieux et al BP	1	Severe acute respiratory syndrome coronavirus 2 isolate SARS-CoV-2/human/USA/MA_MGH_00091/2020, complete genome	unknown	unknown	USA/MA_MGH_00091/2020
Rosenthal et al W	1	Severe acute respiratory syndrome coronavirus 2 isolate SARS-CoV-2/human/USA/MA-QDX-80/2020, complete genome	unknown	unknown	USA/MA-QDX-80/2020
Lemieux et al BQ	1	Severe acute respiratory syndrome coronavirus 2 isolate SARS-CoV-2/human/USA/MA_MGH_00089/2020, complete genome	unknown	unknown	USA/MA_MGH_00089/2020
Lemieux et al BR	1	Severe acute respiratory syndrome coronavirus 2 isolate SARS-CoV-2/human/USA/MA-MGH-01151/2020, complete genome	unknown	unknown	USA/MA-MGH-01151/2020
Rosenthal et al X	1	Severe acute respiratory syndrome coronavirus 2 isolate SARS-CoV-2/human/USA/MA-QDX-1455/2020, complete genome	unknown	unknown	USA/MA-QDX-1455/2020
Lemieux et al BS	1	Severe acute respiratory syndrome coronavirus 2 isolate SARS-CoV-2/human/USA/MA_MGH_00059/2020, complete genome	unknown	unknown	USA/MA_MGH_00059/2020
Lemieux et al BT	1	Severe acute respiratory syndrome coronavirus 2 isolate SARS-CoV-2/human/USA/MA_MGH_00024/2020, complete genome	unknown	unknown	USA/MA_MGH_00024/2020
Lemieux et al BU	1	Severe acute respiratory syndrome coronavirus 2 isolate SARS-CoV-2/human/USA/MA_MGH_00189/2020, complete genome	unknown	unknown	USA/MA_MGH_00189/2020
Lemieux et al BV	1	Severe acute respiratory syndrome coronavirus 2 isolate SARS-CoV-2/human/USA/MA_MGH_00693/2020, complete genome	unknown	unknown	USA/MA_MGH_00693/2020
Lemieux et al BW	1	Severe acute respiratory syndrome coronavirus 2 isolate SARS-CoV-2/human/USA/MA_MGH_00694/2020, complete genome	unknown	unknown	USA/MA_MGH_00694/2020
Lemieux et al BX	1	Severe acute respiratory syndrome coronavirus 2 isolate SARS-CoV-2/human/USA/MA-MGH-01491/2020, complete genome	unknown	unknown	USA/MA-MGH-01491/2020
Lemieux et al BY	1	Severe acute respiratory syndrome coronavirus 2 isolate SARS-CoV-2/human/USA/MA-MGH-01080/2020, complete genome	unknown	unknown	USA/MA-MGH-01080/2020
Lemieux et al BZ	1	Severe acute respiratory syndrome coronavirus 2 isolate SARS-CoV-2/human/USA/MA-MGH-00978/2020, complete genome	unknown	unknown	USA/MA-MGH-00978/2020
Lemieux et al CA	1	Severe acute respiratory syndrome coronavirus 2 isolate SARS-CoV-2/human/USA/MA-MGH-00977/2020, complete genome	unknown	unknown	USA/MA-MGH-00977/2020
Lemieux et al CB	1	Severe acute respiratory syndrome coronavirus 2 isolate SARS-CoV-2/human/USA/MA_MGH_00076/2020, complete genome	unknown	unknown	USA/MA_MGH_00076/2020
Lemieux et al CC	1	Severe acute respiratory syndrome coronavirus 2 isolate SARS-CoV-2/human/USA/MA_MGH_00168/2020 ORF1ab polyprotein (ORF1ab), ORF1a polyprotein (ORF1ab), surface glycoprotein (S), ORF3a protein (ORF3a), envelope protein (E), membrane glycoprotein (M), ORF6 protein (ORF6), ORF7a protein (ORF7a), ORF7b (ORF7b), ORF8 protein (ORF8), nucleocapsid phosphoprotein (N), and ORF10 protein (ORF10) genes, com…	unknown	unknown	USA/MA_MGH_00168/2020
Lemieux et al CD	1	Severe acute respiratory syndrome coronavirus 2 isolate SARS-CoV-2/human/USA/MA_MGH_00611/2020, complete genome	unknown	unknown	USA/MA_MGH_00611/2020
Lemieux et al CE	1	Severe acute respiratory syndrome coronavirus 2 isolate SARS-CoV-2/human/USA/MA-MGH-01020/2020 ORF1ab polyprotein (ORF1ab) gene, complete cds; ORF1a polyprotein (ORF1ab) gene, partial cds; and surface glycoprotein (S), ORF3a protein (ORF3a), envelope protein (E), membrane glycoprotein (M), ORF6 protein (ORF6), ORF7a protein (ORF7a), ORF7b (ORF7b), ORF8 protein (ORF8), nucleocapsid phosphoprotein …	unknown	unknown	USA/MA-MGH-01020/2020
Lemieux et al CF	1	Severe acute respiratory syndrome coronavirus 2 isolate SARS-CoV-2/human/USA/MA-MGH-01126/2020, complete genome	unknown	unknown	USA/MA-MGH-01126/2020
Lemieux et al CG	1	Severe acute respiratory syndrome coronavirus 2 isolate SARS-CoV-2/human/USA/MA-MGH-01227/2020, complete genome	unknown	unknown	USA/MA-MGH-01227/2020
Lemieux et al CH	1	Severe acute respiratory syndrome coronavirus 2 isolate SARS-CoV-2/human/USA/MA-MGH-00935/2020, complete genome	unknown	unknown	USA/MA-MGH-00935/2020
Lemieux et al CI	1	Severe acute respiratory syndrome coronavirus 2 isolate SARS-CoV-2/human/USA/MA_MGH_00165/2020, complete genome	unknown	unknown	USA/MA_MGH_00165/2020
Lemieux et al CJ	1	Severe acute respiratory syndrome coronavirus 2 isolate SARS-CoV-2/human/USA/MA-MGH-01415/2020, complete genome	unknown	unknown	USA/MA-MGH-01415/2020
Lemieux et al CK	1	Severe acute respiratory syndrome coronavirus 2 isolate SARS-CoV-2/human/USA/MA-DPH-00053/2020, complete genome	unknown	unknown	USA/MA-DPH-00053/2020
Lemieux et al CL	1	Severe acute respiratory syndrome coronavirus 2 isolate SARS-CoV-2/human/USA/MA-DPH-00176/2020, complete genome	unknown	unknown	USA/MA-DPH-00176/2020
Lemieux et al CM	1	Severe acute respiratory syndrome coronavirus 2 isolate SARS-CoV-2/human/USA/MA-DPH-00063/2020, complete genome	unknown	unknown	USA/MA-DPH-00063/2020
Lemieux et al CN	1	Severe acute respiratory syndrome coronavirus 2 isolate SARS-CoV-2/human/USA/MA_MGH_00654/2020, complete genome	unknown	unknown	USA/MA_MGH_00654/2020
Lemieux et al CO	1	Severe acute respiratory syndrome coronavirus 2 isolate SARS-CoV-2/human/USA/MA-MGH-01157/2020, complete genome	unknown	unknown	USA/MA-MGH-01157/2020
Lemieux et al CP	1	Severe acute respiratory syndrome coronavirus 2 isolate SARS-CoV-2/human/USA/MA-MGH-01623/2020, complete genome	unknown	unknown	USA/MA-MGH-01623/2020
Lemieux et al CQ	1	Severe acute respiratory syndrome coronavirus 2 isolate SARS-CoV-2/human/USA/MA-MGH-00900/2020, complete genome	unknown	unknown	USA/MA-MGH-00900/2020
Lemieux et al CR	1	Severe acute respiratory syndrome coronavirus 2 isolate SARS-CoV-2/human/USA/MA-MGH-01328/2020, complete genome	unknown	unknown	USA/MA-MGH-01328/2020
Lemieux et al CS	1	Severe acute respiratory syndrome coronavirus 2 isolate SARS-CoV-2/human/USA/MA-MGH-01333/2020, complete genome	unknown	unknown	USA/MA-MGH-01333/2020
Lemieux et al CT	1	Severe acute respiratory syndrome coronavirus 2 isolate SARS-CoV-2/human/USA/MA-MGH-01382/2020, complete genome	unknown	unknown	USA/MA-MGH-01382/2020
Lemieux et al CU	1	Severe acute respiratory syndrome coronavirus 2 isolate SARS-CoV-2/human/USA/MA_MGH_00711/2020, complete genome	unknown	unknown	USA/MA_MGH_00711/2020
Lemieux et al CV	1	Severe acute respiratory syndrome coronavirus 2 isolate SARS-CoV-2/human/USA/MA-MGH-01284/2020, complete genome	unknown	unknown	USA/MA-MGH-01284/2020
Lemieux et al CW	1	Severe acute respiratory syndrome coronavirus 2 isolate SARS-CoV-2/human/USA/MA-MGH-01290/2020, complete genome	unknown	unknown	USA/MA-MGH-01290/2020
Lemieux et al CX	1	Severe acute respiratory syndrome coronavirus 2 isolate SARS-CoV-2/human/USA/MA-MGH-01325/2020, complete genome	unknown	unknown	USA/MA-MGH-01325/2020
Lemieux et al CY	1	Severe acute respiratory syndrome coronavirus 2 isolate SARS-CoV-2/human/USA/MA-MGH-01195/2020, complete genome	unknown	unknown	USA/MA-MGH-01195/2020
Lemieux et al CZ	1	Severe acute respiratory syndrome coronavirus 2 isolate SARS-CoV-2/human/USA/MA-MGH-01248/2020, complete genome	unknown	unknown	USA/MA-MGH-01248/2020
Lemieux et al DA	1	Severe acute respiratory syndrome coronavirus 2 isolate SARS-CoV-2/human/USA/MA-MGH-00922/2020, complete genome	unknown	unknown	USA/MA-MGH-00922/2020
Lemieux et al DB	1	Severe acute respiratory syndrome coronavirus 2 isolate SARS-CoV-2/human/USA/MA-MGH-01127/2020, complete genome	unknown	unknown	USA/MA-MGH-01127/2020
Lemieux et al DC	1	Severe acute respiratory syndrome coronavirus 2 isolate SARS-CoV-2/human/USA/MA-MGH-01169/2020, complete genome	unknown	unknown	USA/MA-MGH-01169/2020
Lemieux et al DD	1	Severe acute respiratory syndrome coronavirus 2 isolate SARS-CoV-2/human/USA/MA_MGH_00080/2020, complete genome	unknown	unknown	USA/MA_MGH_00080/2020
Lemieux et al DE	1	Severe acute respiratory syndrome coronavirus 2 isolate SARS-CoV-2/human/USA/MA-MGH-01120/2020, complete genome	unknown	unknown	USA/MA-MGH-01120/2020
Lemieux et al DF	1	Severe acute respiratory syndrome coronavirus 2 isolate SARS-CoV-2/human/USA/MA-MGH-01543/2020, complete genome	unknown	unknown	USA/MA-MGH-01543/2020
Lemieux et al DG	1	Severe acute respiratory syndrome coronavirus 2 isolate SARS-CoV-2/human/USA/MA-DPH-00243/2020, complete genome	unknown	unknown	USA/MA-DPH-00243/2020
Lemieux et al DH	1	Severe acute respiratory syndrome coronavirus 2 isolate SARS-CoV-2/human/USA/MA-DPH-00236/2020, complete genome	unknown	unknown	USA/MA-DPH-00236/2020
Lemieux et al DI	1	Severe acute respiratory syndrome coronavirus 2 isolate SARS-CoV-2/human/USA/MA-DPH-00197/2020, complete genome	unknown	unknown	USA/MA-DPH-00197/2020
Lemieux et al DJ	1	Severe acute respiratory syndrome coronavirus 2 isolate SARS-CoV-2/human/USA/MA-DPH-00238/2020, complete genome	unknown	unknown	USA/MA-DPH-00238/2020
Lemieux et al DK	1	Severe acute respiratory syndrome coronavirus 2 isolate SARS-CoV-2/human/USA/MA-MGH-00749/2020, complete genome	unknown	unknown	USA/MA-MGH-00749/2020
Lemieux et al DL	1	Severe acute respiratory syndrome coronavirus 2 isolate SARS-CoV-2/human/USA/MA-MGH-00798/2020, complete genome	unknown	unknown	USA/MA-MGH-00798/2020
Lemieux et al DM	1	Severe acute respiratory syndrome coronavirus 2 isolate SARS-CoV-2/human/USA/MA_MGH_00665/2020, complete genome	unknown	unknown	USA/MA_MGH_00665/2020
Lemieux et al DN	1	Severe acute respiratory syndrome coronavirus 2 isolate SARS-CoV-2/human/USA/MA-MGH-01494/2020, complete genome	unknown	unknown	USA/MA-MGH-01494/2020
Lemieux et al DO	1	Severe acute respiratory syndrome coronavirus 2 isolate SARS-CoV-2/human/USA/MA-MGH-01206/2020, complete genome	unknown	unknown	USA/MA-MGH-01206/2020
Lemieux et al DP	1	Severe acute respiratory syndrome coronavirus 2 isolate SARS-CoV-2/human/USA/MA-MGH-01460/2020, complete genome	unknown	unknown	USA/MA-MGH-01460/2020
Lemieux et al DQ	1	Severe acute respiratory syndrome coronavirus 2 isolate SARS-CoV-2/human/USA/MA-MGH-01408/2020 ORF1ab polyprotein (ORF1ab) gene, partial cds; ORF1a polyprotein (ORF1ab) gene, complete cds; surface glycoprotein (S) gene, partial cds; ORF3a protein (ORF3a), envelope protein (E), membrane glycoprotein (M), ORF6 protein (ORF6), ORF7a protein (ORF7a), ORF7b (ORF7b), ORF8 protein (ORF8), and nucleocaps…	unknown	unknown	USA/MA-MGH-01408/2020
Lemieux et al DR	1	Severe acute respiratory syndrome coronavirus 2 isolate SARS-CoV-2/human/USA/MA-MGH-01350/2020 ORF1ab polyprotein (ORF1ab), ORF1a polyprotein (ORF1ab), surface glycoprotein (S), ORF3a protein (ORF3a), envelope protein (E), membrane glycoprotein (M), ORF6 protein (ORF6), ORF7a protein (ORF7a), ORF7b (ORF7b), ORF8 protein (ORF8), nucleocapsid phosphoprotein (N), and ORF10 protein (ORF10) genes, com…	unknown	unknown	USA/MA-MGH-01350/2020
Lemieux et al DS	1	Severe acute respiratory syndrome coronavirus 2 isolate SARS-CoV-2/human/USA/MA_MGH_00718/2020, complete genome	unknown	unknown	USA/MA_MGH_00718/2020
Lemieux et al DT	1	Severe acute respiratory syndrome coronavirus 2 isolate SARS-CoV-2/human/USA/MA_MGH_00210/2020, complete genome	unknown	unknown	USA/MA_MGH_00210/2020
Lemieux et al DU	1	Severe acute respiratory syndrome coronavirus 2 isolate SARS-CoV-2/human/USA/MA-MGH-01256/2020, complete genome	unknown	unknown	USA/MA-MGH-01256/2020
Rosenthal et al Y	1	Severe acute respiratory syndrome coronavirus 2 isolate SARS-CoV-2/human/USA/MA-QDX-1506/2020, complete genome	unknown	unknown	USA/MA-QDX-1506/2020
Rosenthal et al Z	1	Severe acute respiratory syndrome coronavirus 2 isolate SARS-CoV-2/human/USA/MA-QDX-1991/2020, complete genome	unknown	unknown	USA/MA-QDX-1991/2020
Rosenthal et al AA	1	Severe acute respiratory syndrome coronavirus 2 isolate SARS-CoV-2/human/USA/MA-QDX-1509/2020, complete genome	unknown	unknown	USA/MA-QDX-1509/2020
Lemieux et al DV	1	Severe acute respiratory syndrome coronavirus 2 isolate SARS-CoV-2/human/USA/MA_MGH_00023/2020, complete genome	unknown	unknown	USA/MA_MGH_00023/2020
Lemieux et al DW	1	Severe acute respiratory syndrome coronavirus 2 isolate SARS-CoV-2/human/USA/MA_MGH_00028/2020, complete genome	unknown	unknown	USA/MA_MGH_00028/2020
Lemieux et al DX	1	Severe acute respiratory syndrome coronavirus 2 isolate SARS-CoV-2/human/USA/MA_MGH_00225/2020, complete genome	unknown	unknown	USA/MA_MGH_00225/2020
Lemieux et al DY	1	Severe acute respiratory syndrome coronavirus 2 isolate SARS-CoV-2/human/USA/MA_MGH_00597/2020 ORF1ab polyprotein (ORF1ab), ORF1a polyprotein (ORF1ab), surface glycoprotein (S), ORF3a protein (ORF3a), envelope protein (E), membrane glycoprotein (M), ORF6 protein (ORF6), ORF7a protein (ORF7a), ORF7b (ORF7b), ORF8 protein (ORF8), nucleocapsid phosphoprotein (N), and ORF10 protein (ORF10) genes, com…	unknown	unknown	USA/MA_MGH_00597/2020
Lemieux et al DZ	1	Severe acute respiratory syndrome coronavirus 2 isolate SARS-CoV-2/human/USA/MA-MGH-01405/2020, complete genome	unknown	unknown	USA/MA-MGH-01405/2020
Lemieux et al EA	1	Severe acute respiratory syndrome coronavirus 2 isolate SARS-CoV-2/human/USA/MA_MGH_00585/2020, complete genome	unknown	unknown	USA/MA_MGH_00585/2020
Lemieux et al EB	1	Severe acute respiratory syndrome coronavirus 2 isolate SARS-CoV-2/human/USA/MA_MGH_00644/2020, complete genome	unknown	unknown	USA/MA_MGH_00644/2020
Lemieux et al EC	1	Severe acute respiratory syndrome coronavirus 2 isolate SARS-CoV-2/human/USA/MA-MGH-00869/2020, complete genome	unknown	unknown	USA/MA-MGH-00869/2020
Lemieux et al ED	1	Severe acute respiratory syndrome coronavirus 2 isolate SARS-CoV-2/human/USA/MA-DPH-00155/2020 ORF1ab polyprotein (ORF1ab), ORF1a polyprotein (ORF1ab), surface glycoprotein (S), and ORF3a protein (ORF3a) genes, complete cds; envelope protein (E) and membrane glycoprotein (M) genes, partial cds; and ORF6 protein (ORF6), ORF7a protein (ORF7a), ORF7b (ORF7b), ORF8 protein (ORF8), nucleocapsid phosph…	unknown	unknown	USA/MA-DPH-00155/2020
Lemieux et al EE	1	Severe acute respiratory syndrome coronavirus 2 isolate SARS-CoV-2/human/USA/MA-DPH-00077/2020 ORF1ab polyprotein (ORF1ab), ORF1a polyprotein (ORF1ab), surface glycoprotein (S), ORF3a protein (ORF3a), envelope protein (E), membrane glycoprotein (M), ORF6 protein (ORF6), ORF7a protein (ORF7a), ORF7b (ORF7b), ORF8 protein (ORF8), nucleocapsid phosphoprotein (N), and ORF10 protein (ORF10) genes, com…	unknown	unknown	USA/MA-DPH-00077/2020
Lemieux et al EF	1	Severe acute respiratory syndrome coronavirus 2 isolate SARS-CoV-2/human/USA/MA-MGH-00902/2020, complete genome	unknown	unknown	USA/MA-MGH-00902/2020
Lemieux et al EG	1	Severe acute respiratory syndrome coronavirus 2 isolate SARS-CoV-2/human/USA/MA_MGH_00546/2020 ORF1ab polyprotein (ORF1ab), ORF1a polyprotein (ORF1ab), surface glycoprotein (S), ORF3a protein (ORF3a), envelope protein (E), membrane glycoprotein (M), ORF6 protein (ORF6), ORF7a protein (ORF7a), ORF7b (ORF7b), ORF8 protein (ORF8), and nucleocapsid phosphoprotein (N) genes, complete cds; and ORF10 pr…	unknown	unknown	USA/MA_MGH_00546/2020
Lemieux et al EH	1	Severe acute respiratory syndrome coronavirus 2 isolate SARS-CoV-2/human/USA/MA_MGH_00188/2020, complete genome	unknown	unknown	USA/MA_MGH_00188/2020
Lemieux et al EI	1	Severe acute respiratory syndrome coronavirus 2 isolate SARS-CoV-2/human/USA/MA-MGH-00883/2020, complete genome	unknown	unknown	USA/MA-MGH-00883/2020
Lemieux et al EJ	1	Severe acute respiratory syndrome coronavirus 2 isolate SARS-CoV-2/human/USA/MA_MGH_00159/2020, complete genome	unknown	unknown	USA/MA_MGH_00159/2020
Lemieux et al EK	1	Severe acute respiratory syndrome coronavirus 2 isolate SARS-CoV-2/human/USA/MA-MGH-00758/2020, complete genome	unknown	unknown	USA/MA-MGH-00758/2020
Lemieux et al EL	1	Severe acute respiratory syndrome coronavirus 2 isolate SARS-CoV-2/human/USA/MA_MGH_00562/2020, complete genome	unknown	unknown	USA/MA_MGH_00562/2020
Lemieux et al EM	1	Severe acute respiratory syndrome coronavirus 2 isolate SARS-CoV-2/human/USA/MA-DPH-00124/2020, complete genome	unknown	unknown	USA/MA-DPH-00124/2020
Lemieux et al EN	1	Severe acute respiratory syndrome coronavirus 2 isolate SARS-CoV-2/human/USA/MA_MGH_00670/2020, complete genome	unknown	unknown	USA/MA_MGH_00670/2020
Lemieux et al EO	1	Severe acute respiratory syndrome coronavirus 2 isolate SARS-CoV-2/human/USA/MA_MGH_00639/2020, complete genome	unknown	unknown	USA/MA_MGH_00639/2020
Lemieux et al EP	1	Severe acute respiratory syndrome coronavirus 2 isolate SARS-CoV-2/human/USA/MA_MGH_00167/2020 ORF1ab polyprotein (ORF1ab), ORF1a polyprotein (ORF1ab), surface glycoprotein (S), ORF3a protein (ORF3a), envelope protein (E), membrane glycoprotein (M), ORF6 protein (ORF6), ORF7a protein (ORF7a), ORF7b (ORF7b), ORF8 protein (ORF8), nucleocapsid phosphoprotein (N), and ORF10 protein (ORF10) genes, com…	unknown	unknown	USA/MA_MGH_00167/2020
Lemieux et al EQ	1	Severe acute respiratory syndrome coronavirus 2 isolate SARS-CoV-2/human/USA/MA_MGH_00498/2020 ORF1ab polyprotein (ORF1ab), ORF1a polyprotein (ORF1ab), surface glycoprotein (S), and ORF3a protein (ORF3a) genes, complete cds; envelope protein (E) and membrane glycoprotein (M) genes, partial cds; ORF6 protein (ORF6), ORF7a protein (ORF7a), ORF7b (ORF7b), ORF8 protein (ORF8), and nucleocapsid phosph…	unknown	unknown	USA/MA_MGH_00498/2020
Lemieux et al ER	1	Severe acute respiratory syndrome coronavirus 2 isolate SARS-CoV-2/human/USA/MA_MGH_00706/2020, complete genome	unknown	unknown	USA/MA_MGH_00706/2020
Lemieux et al ES	1	Severe acute respiratory syndrome coronavirus 2 isolate SARS-CoV-2/human/USA/MA-MGH-00738/2020, complete genome	unknown	unknown	USA/MA-MGH-00738/2020
Lemieux et al ET	1	Severe acute respiratory syndrome coronavirus 2 isolate SARS-CoV-2/human/USA/MA-MGH-01552/2020, complete genome	unknown	unknown	USA/MA-MGH-01552/2020
Lemieux et al EU	1	Severe acute respiratory syndrome coronavirus 2 isolate SARS-CoV-2/human/USA/MA-MGH-01021/2020, complete genome	unknown	unknown	USA/MA-MGH-01021/2020
Lemieux et al EV	1	Severe acute respiratory syndrome coronavirus 2 isolate SARS-CoV-2/human/USA/MA-MGH-00822/2020, complete genome	unknown	unknown	USA/MA-MGH-00822/2020
Lemieux et al EW	1	Severe acute respiratory syndrome coronavirus 2 isolate SARS-CoV-2/human/USA/MA_MGH_00695/2020, complete genome	unknown	unknown	USA/MA_MGH_00695/2020
Lemieux et al EX	1	Severe acute respiratory syndrome coronavirus 2 isolate SARS-CoV-2/human/USA/MA-MGH-00866/2020, complete genome	unknown	unknown	USA/MA-MGH-00866/2020
Lemieux et al EY	1	Severe acute respiratory syndrome coronavirus 2 isolate SARS-CoV-2/human/USA/MA-MGH-00811/2020, complete genome	unknown	unknown	USA/MA-MGH-00811/2020
Lemieux et al EZ	1	Severe acute respiratory syndrome coronavirus 2 isolate SARS-CoV-2/human/USA/MA-MGH-00812/2020, complete genome	unknown	unknown	USA/MA-MGH-00812/2020
Lemieux et al FA	1	Severe acute respiratory syndrome coronavirus 2 isolate SARS-CoV-2/human/USA/MA-MGH-01381/2020, complete genome	unknown	unknown	USA/MA-MGH-01381/2020
Lemieux et al FB	1	Severe acute respiratory syndrome coronavirus 2 isolate SARS-CoV-2/human/USA/MA-MGH-01379/2020, complete genome	unknown	unknown	USA/MA-MGH-01379/2020
Lemieux et al FC	1	Severe acute respiratory syndrome coronavirus 2 isolate SARS-CoV-2/human/USA/MA-MGH-00906/2020, complete genome	unknown	unknown	USA/MA-MGH-00906/2020
Lemieux et al FD	1	Severe acute respiratory syndrome coronavirus 2 isolate SARS-CoV-2/human/USA/MA-MGH-01501/2020, complete genome	unknown	unknown	USA/MA-MGH-01501/2020
Lemieux et al FE	1	Severe acute respiratory syndrome coronavirus 2 isolate SARS-CoV-2/human/USA/MA-MGH-01504/2020, complete genome	unknown	unknown	USA/MA-MGH-01504/2020
Lemieux et al FF	1	Severe acute respiratory syndrome coronavirus 2 isolate SARS-CoV-2/human/USA/MA-MGH-01096/2020, complete genome	unknown	unknown	USA/MA-MGH-01096/2020
Lemieux et al FG	1	Severe acute respiratory syndrome coronavirus 2 isolate SARS-CoV-2/human/USA/MA-MGH-00893/2020, complete genome	unknown	unknown	USA/MA-MGH-00893/2020
Lemieux et al FH	1	Severe acute respiratory syndrome coronavirus 2 isolate SARS-CoV-2/human/USA/MA-MGH-00828/2020, complete genome	unknown	unknown	USA/MA-MGH-00828/2020
Lemieux et al FI	1	Severe acute respiratory syndrome coronavirus 2 isolate SARS-CoV-2/human/USA/MA_MGH_00200/2020, complete genome	unknown	unknown	USA/MA_MGH_00200/2020
Lemieux et al FJ	1	Severe acute respiratory syndrome coronavirus 2 isolate SARS-CoV-2/human/USA/MA-MGH-01045/2020, complete genome	unknown	unknown	USA/MA-MGH-01045/2020
Lemieux et al FK	1	Severe acute respiratory syndrome coronavirus 2 isolate SARS-CoV-2/human/USA/MA-MGH-01257/2020, complete genome	unknown	unknown	USA/MA-MGH-01257/2020
Lemieux et al FL	1	Severe acute respiratory syndrome coronavirus 2 isolate SARS-CoV-2/human/USA/MA-MGH-03627/2020 ORF1ab polyprotein (ORF1ab), ORF1a polyprotein (ORF1ab), surface glycoprotein (S), ORF3a protein (ORF3a), envelope protein (E), membrane glycoprotein (M), and ORF6 protein (ORF6) genes, complete cds; ORF7a protein (ORF7a) and ORF7b (ORF7b) genes, partial cds; and ORF8 protein (ORF8), nucleocapsid phosph…	unknown	unknown	USA/MA-MGH-03627/2020
Lemieux et al FM	1	Severe acute respiratory syndrome coronavirus 2 isolate SARS-CoV-2/human/USA/MA_MGH_00656/2020, complete genome	unknown	unknown	USA/MA_MGH_00656/2020
Lemieux et al FN	1	Severe acute respiratory syndrome coronavirus 2 isolate SARS-CoV-2/human/USA/MA-MGH-01196/2020, complete genome	unknown	unknown	USA/MA-MGH-01196/2020
Lemieux et al FO	1	Severe acute respiratory syndrome coronavirus 2 isolate SARS-CoV-2/human/USA/MA-MGH-03623/2020 ORF1ab polyprotein (ORF1ab), ORF1a polyprotein (ORF1ab), surface glycoprotein (S), ORF3a protein (ORF3a), envelope protein (E), membrane glycoprotein (M), and ORF6 protein (ORF6) genes, complete cds; ORF7a protein (ORF7a) and ORF7b (ORF7b) genes, partial cds; and ORF8 protein (ORF8), nucleocapsid phosph…	unknown	unknown	USA/MA-MGH-03623/2020
Lemieux et al FP	1	Severe acute respiratory syndrome coronavirus 2 isolate SARS-CoV-2/human/USA/MA_MGH_00016/2020, complete genome	unknown	unknown	USA/MA_MGH_00016/2020
Lemieux et al FQ	1	Severe acute respiratory syndrome coronavirus 2 isolate SARS-CoV-2/human/USA/MA_MGH_00062/2020, complete genome	unknown	unknown	USA/MA_MGH_00062/2020
Lemieux et al FR	1	Severe acute respiratory syndrome coronavirus 2 isolate SARS-CoV-2/human/USA/MA_MGH_00067/2020, complete genome	unknown	unknown	USA/MA_MGH_00067/2020
Lemieux et al FS	1	Severe acute respiratory syndrome coronavirus 2 isolate SARS-CoV-2/human/USA/MA-DPH-00016/2020, complete genome	unknown	unknown	USA/MA-DPH-00016/2020
Lemieux et al FT	1	Severe acute respiratory syndrome coronavirus 2 isolate SARS-CoV-2/human/USA/MA-DPH-00014/2020, complete genome	unknown	unknown	USA/MA-DPH-00014/2020
Lemieux et al FU	1	Severe acute respiratory syndrome coronavirus 2 isolate SARS-CoV-2/human/USA/MA-DPH-00216/2020, complete genome	unknown	unknown	USA/MA-DPH-00216/2020
Lemieux et al FV	1	Severe acute respiratory syndrome coronavirus 2 isolate SARS-CoV-2/human/USA/MA-DPH-00222/2020, complete genome	unknown	unknown	USA/MA-DPH-00222/2020
Lemieux et al FW	1	Severe acute respiratory syndrome coronavirus 2 isolate SARS-CoV-2/human/USA/MA-DPH-00248/2020, complete genome	unknown	unknown	USA/MA-DPH-00248/2020
Lemieux et al FX	1	Severe acute respiratory syndrome coronavirus 2 isolate SARS-CoV-2/human/USA/MA-DPH-00256/2020, complete genome	unknown	unknown	USA/MA-DPH-00256/2020
Lemieux et al FY	1	Severe acute respiratory syndrome coronavirus 2 isolate SARS-CoV-2/human/USA/MA-DPH-00223/2020 ORF1ab polyprotein (ORF1ab) gene, partial cds; ORF1a polyprotein (ORF1ab) gene, complete cds; surface glycoprotein (S) gene, partial cds; ORF3a protein (ORF3a), envelope protein (E), membrane glycoprotein (M), ORF6 protein (ORF6), ORF7a protein (ORF7a), ORF7b (ORF7b), ORF8 protein (ORF8), and nucleocaps…	unknown	unknown	USA/MA-DPH-00223/2020
Lemieux et al FZ	1	Severe acute respiratory syndrome coronavirus 2 isolate SARS-CoV-2/human/USA/MA-DPH-00257/2020 ORF1ab polyprotein (ORF1ab) gene, partial cds; ORF1a polyprotein (ORF1ab) gene, complete cds; surface glycoprotein (S) gene, partial cds; and ORF3a protein (ORF3a), envelope protein (E), membrane glycoprotein (M), ORF6 protein (ORF6), ORF7a protein (ORF7a), ORF7b (ORF7b), ORF8 protein (ORF8), nucleocaps…	unknown	unknown	USA/MA-DPH-00257/2020
Lemieux et al GA	1	Severe acute respiratory syndrome coronavirus 2 isolate SARS-CoV-2/human/USA/MA-DPH-00255/2020, complete genome	unknown	unknown	USA/MA-DPH-00255/2020
Lemieux et al GB	1	Severe acute respiratory syndrome coronavirus 2 isolate SARS-CoV-2/human/USA/MA-DPH-00252/2020, complete genome	unknown	unknown	USA/MA-DPH-00252/2020
Lemieux et al GC	1	Severe acute respiratory syndrome coronavirus 2 isolate SARS-CoV-2/human/USA/MA-DPH-00198/2020, complete genome	unknown	unknown	USA/MA-DPH-00198/2020
Lemieux et al GD	1	Severe acute respiratory syndrome coronavirus 2 isolate SARS-CoV-2/human/USA/MA-DPH-00206/2020, complete genome	unknown	unknown	USA/MA-DPH-00206/2020
Lemieux et al GE	1	Severe acute respiratory syndrome coronavirus 2 isolate SARS-CoV-2/human/USA/MA-DPH-00102/2020, complete genome	unknown	unknown	USA/MA-DPH-00102/2020
Lemieux et al GF	1	Severe acute respiratory syndrome coronavirus 2 isolate SARS-CoV-2/human/USA/MA-DPH-00123/2020, complete genome	unknown	unknown	USA/MA-DPH-00123/2020
Lemieux et al GG	1	Severe acute respiratory syndrome coronavirus 2 isolate SARS-CoV-2/human/USA/MA-DPH-00104/2020, complete genome	unknown	unknown	USA/MA-DPH-00104/2020
Lemieux et al GH	1	Severe acute respiratory syndrome coronavirus 2 isolate SARS-CoV-2/human/USA/MA-DPH-00068/2020, complete genome	unknown	unknown	USA/MA-DPH-00068/2020
Lemieux et al GI	1	Severe acute respiratory syndrome coronavirus 2 isolate SARS-CoV-2/human/USA/MA-DPH-00020/2020, complete genome	unknown	unknown	USA/MA-DPH-00020/2020
Lemieux et al GJ	1	Severe acute respiratory syndrome coronavirus 2 isolate SARS-CoV-2/human/USA/MA-DPH-00018/2020, complete genome	unknown	unknown	USA/MA-DPH-00018/2020
Lemieux et al GK	1	Severe acute respiratory syndrome coronavirus 2 isolate SARS-CoV-2/human/USA/MA-DPH-00232/2020, complete genome	unknown	unknown	USA/MA-DPH-00232/2020
Lemieux et al GL	1	Severe acute respiratory syndrome coronavirus 2 isolate SARS-CoV-2/human/USA/MA-DPH-00231/2020, complete genome	unknown	unknown	USA/MA-DPH-00231/2020
Lemieux et al GM	1	Severe acute respiratory syndrome coronavirus 2 isolate SARS-CoV-2/human/USA/MA-DPH-00239/2020, complete genome	unknown	unknown	USA/MA-DPH-00239/2020
Lemieux et al GN	1	Severe acute respiratory syndrome coronavirus 2 isolate SARS-CoV-2/human/USA/MA-DPH-00306/2020, complete genome	unknown	unknown	USA/MA-DPH-00306/2020
Lemieux et al GO	1	Severe acute respiratory syndrome coronavirus 2 isolate SARS-CoV-2/human/USA/MA_MGH_00485/2020, complete genome	unknown	unknown	USA/MA_MGH_00485/2020
Lemieux et al GP	1	Severe acute respiratory syndrome coronavirus 2 isolate SARS-CoV-2/human/USA/MA_MGH_00156/2020, complete genome	unknown	unknown	USA/MA_MGH_00156/2020
Lemieux et al GQ	1	Severe acute respiratory syndrome coronavirus 2 isolate SARS-CoV-2/human/USA/MA-DPH-00040/2020, complete genome	unknown	unknown	USA/MA-DPH-00040/2020
Lemieux et al GR	1	Severe acute respiratory syndrome coronavirus 2 isolate SARS-CoV-2/human/USA/MA-DPH-00038/2020, complete genome	unknown	unknown	USA/MA-DPH-00038/2020
Lemieux et al GS	1	Severe acute respiratory syndrome coronavirus 2 isolate SARS-CoV-2/human/USA/MA-MGH-01145/2020 ORF1ab polyprotein (ORF1ab), ORF1a polyprotein (ORF1ab), surface glycoprotein (S), ORF3a protein (ORF3a), envelope protein (E), membrane glycoprotein (M), ORF6 protein (ORF6), ORF7a protein (ORF7a), ORF7b (ORF7b), ORF8 protein (ORF8), nucleocapsid phosphoprotein (N), and ORF10 protein (ORF10) genes, com…	unknown	unknown	USA/MA-MGH-01145/2020
Lemieux et al GT	1	Severe acute respiratory syndrome coronavirus 2 isolate SARS-CoV-2/human/USA/MA-MGH-01329/2020, complete genome	unknown	unknown	USA/MA-MGH-01329/2020
Lemieux et al GU	1	Severe acute respiratory syndrome coronavirus 2 isolate SARS-CoV-2/human/USA/MA-MGH-01544/2020, complete genome	unknown	unknown	USA/MA-MGH-01544/2020
Lemieux et al GV	1	Severe acute respiratory syndrome coronavirus 2 isolate SARS-CoV-2/human/USA/MA-MGH-01022/2020, complete genome	unknown	unknown	USA/MA-MGH-01022/2020
Lemieux et al GW	1	Severe acute respiratory syndrome coronavirus 2 isolate SARS-CoV-2/human/USA/MA_MGH_00602/2020, complete genome	unknown	unknown	USA/MA_MGH_00602/2020
Lemieux et al GX	1	Severe acute respiratory syndrome coronavirus 2 isolate SARS-CoV-2/human/USA/MA-DPH-00015/2020, complete genome	unknown	unknown	USA/MA-DPH-00015/2020
Lemieux et al GY	1	Severe acute respiratory syndrome coronavirus 2 isolate SARS-CoV-2/human/USA/MA-DPH-00130/2020, complete genome	unknown	unknown	USA/MA-DPH-00130/2020
Lemieux et al GZ	1	Severe acute respiratory syndrome coronavirus 2 isolate SARS-CoV-2/human/USA/MA-DPH-00166/2020, complete genome	unknown	unknown	USA/MA-DPH-00166/2020
Lemieux et al HA	1	Severe acute respiratory syndrome coronavirus 2 isolate SARS-CoV-2/human/USA/MA-DPH-00108/2020, complete genome	unknown	unknown	USA/MA-DPH-00108/2020
Lemieux et al HB	1	Severe acute respiratory syndrome coronavirus 2 isolate SARS-CoV-2/human/USA/MA-DPH-00151/2020, complete genome	unknown	unknown	USA/MA-DPH-00151/2020
Lemieux et al HC	1	Severe acute respiratory syndrome coronavirus 2 isolate SARS-CoV-2/human/USA/MA-DPH-00126/2020, complete genome	unknown	unknown	USA/MA-DPH-00126/2020
Lemieux et al HD	1	Severe acute respiratory syndrome coronavirus 2 isolate SARS-CoV-2/human/USA/MA-DPH-00116/2020, complete genome	unknown	unknown	USA/MA-DPH-00116/2020
Lemieux et al HE	1	Severe acute respiratory syndrome coronavirus 2 isolate SARS-CoV-2/human/USA/MA-DPH-00100/2020, complete genome	unknown	unknown	USA/MA-DPH-00100/2020
Lemieux et al HF	1	Severe acute respiratory syndrome coronavirus 2 isolate SARS-CoV-2/human/USA/MA-DPH-00107/2020, complete genome	unknown	unknown	USA/MA-DPH-00107/2020
Lemieux et al HG	1	Severe acute respiratory syndrome coronavirus 2 isolate SARS-CoV-2/human/USA/MA-DPH-00087/2020, complete genome	unknown	unknown	USA/MA-DPH-00087/2020
Lemieux et al HH	1	Severe acute respiratory syndrome coronavirus 2 isolate SARS-CoV-2/human/USA/MA-DPH-00058/2020, complete genome	unknown	unknown	USA/MA-DPH-00058/2020
Lemieux et al HI	1	Severe acute respiratory syndrome coronavirus 2 isolate SARS-CoV-2/human/USA/MA-DPH-00092/2020, complete genome	unknown	unknown	USA/MA-DPH-00092/2020
Lemieux et al HJ	1	Severe acute respiratory syndrome coronavirus 2 isolate SARS-CoV-2/human/USA/MA-DPH-00170/2020, complete genome	unknown	unknown	USA/MA-DPH-00170/2020
Lemieux et al HK	1	Severe acute respiratory syndrome coronavirus 2 isolate SARS-CoV-2/human/USA/MA-DPH-00135/2020, complete genome	unknown	unknown	USA/MA-DPH-00135/2020
Lemieux et al HL	1	Severe acute respiratory syndrome coronavirus 2 isolate SARS-CoV-2/human/USA/MA-DPH-00114/2020, complete genome	unknown	unknown	USA/MA-DPH-00114/2020
Lemieux et al HM	1	Severe acute respiratory syndrome coronavirus 2 isolate SARS-CoV-2/human/USA/MA-DPH-00117/2020, complete genome	unknown	unknown	USA/MA-DPH-00117/2020
Lemieux et al HN	1	Severe acute respiratory syndrome coronavirus 2 isolate SARS-CoV-2/human/USA/MA-DPH-00098/2020, complete genome	unknown	unknown	USA/MA-DPH-00098/2020
Lemieux et al HO	1	Severe acute respiratory syndrome coronavirus 2 isolate SARS-CoV-2/human/USA/MA_MGH_00050/2020 ORF1ab polyprotein (ORF1ab), ORF1a polyprotein (ORF1ab), surface glycoprotein (S), ORF3a protein (ORF3a), envelope protein (E), membrane glycoprotein (M), ORF6 protein (ORF6), ORF7a protein (ORF7a), ORF7b (ORF7b), ORF8 protein (ORF8), nucleocapsid phosphoprotein (N), and ORF10 protein (ORF10) genes, com…	unknown	unknown	USA/MA_MGH_00050/2020
Lemieux et al HP	1	Severe acute respiratory syndrome coronavirus 2 isolate SARS-CoV-2/human/USA/MA-MGH-00845/2020, complete genome	unknown	unknown	USA/MA-MGH-00845/2020
Lemieux et al HQ	1	Severe acute respiratory syndrome coronavirus 2 isolate SARS-CoV-2/human/USA/MA-DPH-00212/2020, complete genome	unknown	unknown	USA/MA-DPH-00212/2020
Lemieux et al HR	1	Severe acute respiratory syndrome coronavirus 2 isolate SARS-CoV-2/human/USA/MA-MGH-01380/2020, complete genome	unknown	unknown	USA/MA-MGH-01380/2020
Lemieux et al HS	1	Severe acute respiratory syndrome coronavirus 2 isolate SARS-CoV-2/human/USA/MA-DPH-00246/2020 ORF1ab polyprotein (ORF1ab) and ORF1a polyprotein (ORF1ab) genes, complete cds; surface glycoprotein (S) gene, partial cds; ORF3a protein (ORF3a) gene, complete cds; envelope protein (E) gene, partial cds; membrane glycoprotein (M), ORF6 protein (ORF6), ORF7a protein (ORF7a), ORF7b (ORF7b), ORF8 protein…	unknown	unknown	USA/MA-DPH-00246/2020
Lemieux et al HT	1	Severe acute respiratory syndrome coronavirus 2 isolate SARS-CoV-2/human/USA/MA-MGH-00747/2020, complete genome	unknown	unknown	USA/MA-MGH-00747/2020
Lemieux et al HU	1	Severe acute respiratory syndrome coronavirus 2 isolate SARS-CoV-2/human/USA/MA-MGH-00759/2020, complete genome	unknown	unknown	USA/MA-MGH-00759/2020
Lemieux et al HV	1	Severe acute respiratory syndrome coronavirus 2 isolate SARS-CoV-2/human/USA/MA-MGH-01107/2020, complete genome	unknown	unknown	USA/MA-MGH-01107/2020
Lemieux et al HW	1	Severe acute respiratory syndrome coronavirus 2 isolate SARS-CoV-2/human/USA/MA-MGH-00760/2020, complete genome	unknown	unknown	USA/MA-MGH-00760/2020
Lemieux et al HX	1	Severe acute respiratory syndrome coronavirus 2 isolate SARS-CoV-2/human/USA/MA-DPH-00218/2020, complete genome	unknown	unknown	USA/MA-DPH-00218/2020
Lemieux et al HY	1	Severe acute respiratory syndrome coronavirus 2 isolate SARS-CoV-2/human/USA/MA-DPH-00225/2020, complete genome	unknown	unknown	USA/MA-DPH-00225/2020
Lemieux et al HZ	1	Severe acute respiratory syndrome coronavirus 2 isolate SARS-CoV-2/human/USA/MA-DPH-00036/2020, complete genome	unknown	unknown	USA/MA-DPH-00036/2020
Lemieux et al IA	1	Severe acute respiratory syndrome coronavirus 2 isolate SARS-CoV-2/human/USA/MA_MGH_00690/2020, complete genome	unknown	unknown	USA/MA_MGH_00690/2020
Lemieux et al IB	1	Severe acute respiratory syndrome coronavirus 2 isolate SARS-CoV-2/human/USA/MA-DPH-00203/2020, complete genome	unknown	unknown	USA/MA-DPH-00203/2020
Lemieux et al IC	1	Severe acute respiratory syndrome coronavirus 2 isolate SARS-CoV-2/human/USA/MA_MGH_00649/2020, complete genome	unknown	unknown	USA/MA_MGH_00649/2020
Lemieux et al ID	1	Severe acute respiratory syndrome coronavirus 2 isolate SARS-CoV-2/human/USA/MA-DPH-00188/2020, complete genome	unknown	unknown	USA/MA-DPH-00188/2020
Lemieux et al IE	1	Severe acute respiratory syndrome coronavirus 2 isolate SARS-CoV-2/human/USA/MA-DPH-00183/2020, complete genome	unknown	unknown	USA/MA-DPH-00183/2020
Lemieux et al IF	1	Severe acute respiratory syndrome coronavirus 2 isolate SARS-CoV-2/human/USA/MA_MGH_00633/2020, complete genome	unknown	unknown	USA/MA_MGH_00633/2020
Lemieux et al IG	1	Severe acute respiratory syndrome coronavirus 2 isolate SARS-CoV-2/human/USA/MA-DPH-00182/2020, complete genome	unknown	unknown	USA/MA-DPH-00182/2020
Lemieux et al IH	1	Severe acute respiratory syndrome coronavirus 2 isolate SARS-CoV-2/human/USA/MA-DPH-00180/2020, complete genome	unknown	unknown	USA/MA-DPH-00180/2020
Lemieux et al II	1	Severe acute respiratory syndrome coronavirus 2 isolate SARS-CoV-2/human/USA/MA_MGH_00650/2020, complete genome	unknown	unknown	USA/MA_MGH_00650/2020
Tomkins-Tinch et al	1	Severe acute respiratory syndrome coronavirus 2 isolate SARS-CoV-2/human/USA/MA-Broad_UMMS-00001/2020 ORF1ab polyprotein (ORF1ab), ORF1a polyprotein (ORF1ab), surface glycoprotein (S), ORF3a protein (ORF3a), envelope protein (E), membrane glycoprotein (M), ORF6 protein (ORF6), ORF7a protein (ORF7a), ORF7b (ORF7b), ORF8 protein (ORF8), nucleocapsid phosphoprotein (N), and ORF10 protein (ORF10) gen…	unknown	unknown	USA/MA-Broad_UMMS-00001/2020
Lemieux et al IJ	1	Severe acute respiratory syndrome coronavirus 2 isolate SARS-CoV-2/human/USA/MA_MGH_00162/2020 ORF1ab polyprotein (ORF1ab), ORF1a polyprotein (ORF1ab), surface glycoprotein (S), ORF3a protein (ORF3a), envelope protein (E), and membrane glycoprotein (M) genes, complete cds; ORF6 protein (ORF6) and ORF7a protein (ORF7a) genes, partial cds; and ORF7b (ORF7b), ORF8 protein (ORF8), nucleocapsid phosph…	unknown	unknown	USA/MA_MGH_00162/2020
Rosenthal et al AB	1	Severe acute respiratory syndrome coronavirus 2 isolate SARS-CoV-2/human/USA/MA-QDX-1988/2020, complete genome	unknown	unknown	USA/MA-QDX-1988/2020
Lemieux et al IK	1	Severe acute respiratory syndrome coronavirus 2 isolate SARS-CoV-2/human/USA/MA_MGH_00164/2020, complete genome	unknown	unknown	USA/MA_MGH_00164/2020
Lemieux et al IL	1	Severe acute respiratory syndrome coronavirus 2 isolate SARS-CoV-2/human/USA/MA_MGH_00151/2020, complete genome	unknown	unknown	USA/MA_MGH_00151/2020
Lemieux et al IM	1	Severe acute respiratory syndrome coronavirus 2 isolate SARS-CoV-2/human/USA/MA_MGH_00036/2020, complete genome	unknown	unknown	USA/MA_MGH_00036/2020
Lemieux et al IN	1	Severe acute respiratory syndrome coronavirus 2 isolate SARS-CoV-2/human/USA/MA-MGH-01592/2020, complete genome	unknown	unknown	USA/MA-MGH-01592/2020
Lemieux et al IO	1	Severe acute respiratory syndrome coronavirus 2 isolate SARS-CoV-2/human/USA/MA-MGH-00945/2020, complete genome	unknown	unknown	USA/MA-MGH-00945/2020
Rosenthal et al AC	1	Severe acute respiratory syndrome coronavirus 2 isolate SARS-CoV-2/human/USA/MA-QDX-525/2020, complete genome	unknown	unknown	USA/MA-QDX-525/2020
Lemieux et al IP	1	Severe acute respiratory syndrome coronavirus 2 isolate SARS-CoV-2/human/USA/MA-DPH-00028/2020, complete genome	unknown	unknown	USA/MA-DPH-00028/2020
Lemieux et al IQ	1	Severe acute respiratory syndrome coronavirus 2 isolate SARS-CoV-2/human/USA/MA_MGH_00177/2020, complete genome	unknown	unknown	USA/MA_MGH_00177/2020
Lemieux et al IR	1	Severe acute respiratory syndrome coronavirus 2 isolate SARS-CoV-2/human/USA/MA-MGH-00732/2020, complete genome	unknown	unknown	USA/MA-MGH-00732/2020
Rosenthal et al AD	1	Severe acute respiratory syndrome coronavirus 2 isolate SARS-CoV-2/human/USA/MA-QDX-54/2020, complete genome	unknown	unknown	USA/MA-QDX-54/2020
Lemieux et al IS	1	Severe acute respiratory syndrome coronavirus 2 isolate SARS-CoV-2/human/USA/MA_MGH_00194/2020, complete genome	unknown	unknown	USA/MA_MGH_00194/2020
Lemieux et al IT	1	Severe acute respiratory syndrome coronavirus 2 isolate SARS-CoV-2/human/USA/MA-MGH-00751/2020, complete genome	unknown	unknown	USA/MA-MGH-00751/2020
Lemieux et al IU	1	Severe acute respiratory syndrome coronavirus 2 isolate SARS-CoV-2/human/USA/MA-MGH-03629/2020, complete genome	unknown	unknown	USA/MA-MGH-03629/2020
Lemieux et al IV	1	Severe acute respiratory syndrome coronavirus 2 isolate SARS-CoV-2/human/USA/MA_MGH_00523/2020, complete genome	unknown	unknown	USA/MA_MGH_00523/2020
Lemieux et al IW	1	Severe acute respiratory syndrome coronavirus 2 isolate SARS-CoV-2/human/USA/MA_MGH_00152/2020, complete genome	unknown	unknown	USA/MA_MGH_00152/2020
Lemieux et al IX	1	Severe acute respiratory syndrome coronavirus 2 isolate SARS-CoV-2/human/USA/MA_MGH_00229/2020, complete genome	unknown	unknown	USA/MA_MGH_00229/2020
Lemieux et al IY	1	Severe acute respiratory syndrome coronavirus 2 isolate SARS-CoV-2/human/USA/MA_MGH_00228/2020 ORF1ab polyprotein (ORF1ab), ORF1a polyprotein (ORF1ab), surface glycoprotein (S), ORF3a protein (ORF3a), envelope protein (E), membrane glycoprotein (M), ORF6 protein (ORF6), ORF7a protein (ORF7a), ORF7b (ORF7b), ORF8 protein (ORF8), nucleocapsid phosphoprotein (N), and ORF10 protein (ORF10) genes, com…	unknown	unknown	USA/MA_MGH_00228/2020
Lemieux et al IZ	1	Severe acute respiratory syndrome coronavirus 2 isolate SARS-CoV-2/human/USA/MA_MGH_00250/2020, complete genome	unknown	unknown	USA/MA_MGH_00250/2020
Lemieux et al JA	1	Severe acute respiratory syndrome coronavirus 2 isolate SARS-CoV-2/human/USA/MA_MGH_00238/2020, complete genome	unknown	unknown	USA/MA_MGH_00238/2020
Rosenthal et al AE	1	Severe acute respiratory syndrome coronavirus 2 isolate SARS-CoV-2/human/USA/MA-QDX-1508/2020, complete genome	unknown	unknown	USA/MA-QDX-1508/2020
Lemieux et al JB	1	Severe acute respiratory syndrome coronavirus 2 isolate SARS-CoV-2/human/USA/MA-MGH-01110/2020, complete genome	unknown	unknown	USA/MA-MGH-01110/2020
Lemieux et al JC	1	Severe acute respiratory syndrome coronavirus 2 isolate SARS-CoV-2/human/USA/MA-MGH-01606/2020, complete genome	unknown	unknown	USA/MA-MGH-01606/2020
Lemieux et al JD	1	Severe acute respiratory syndrome coronavirus 2 isolate SARS-CoV-2/human/USA/MA-MGH-01109/2020, complete genome	unknown	unknown	USA/MA-MGH-01109/2020
Lemieux et al JE	1	Severe acute respiratory syndrome coronavirus 2 isolate SARS-CoV-2/human/USA/MA-MGH-01089/2020, complete genome	unknown	unknown	USA/MA-MGH-01089/2020
Lemieux et al JF	1	Severe acute respiratory syndrome coronavirus 2 isolate SARS-CoV-2/human/USA/MA-MGH-01409/2020, complete genome	unknown	unknown	USA/MA-MGH-01409/2020
Lemieux et al JG	1	Severe acute respiratory syndrome coronavirus 2 isolate SARS-CoV-2/human/USA/MA_MGH_00604/2020, complete genome	unknown	unknown	USA/MA_MGH_00604/2020
Rosenthal et al AF	1	Severe acute respiratory syndrome coronavirus 2 isolate SARS-CoV-2/human/USA/MA-QDX-1782/2020, complete genome	unknown	unknown	USA/MA-QDX-1782/2020
Lemieux et al JH	1	Severe acute respiratory syndrome coronavirus 2 isolate SARS-CoV-2/human/USA/MA-MGH-00789/2020, complete genome	unknown	unknown	USA/MA-MGH-00789/2020
Lemieux et al JI	1	Severe acute respiratory syndrome coronavirus 2 isolate SARS-CoV-2/human/USA/MA_MGH_00047/2020 ORF1ab polyprotein (ORF1ab), ORF1a polyprotein (ORF1ab), surface glycoprotein (S), ORF3a protein (ORF3a), envelope protein (E), membrane glycoprotein (M), ORF6 protein (ORF6), and ORF7a protein (ORF7a) genes, complete cds; ORF7b (ORF7b) gene, partial cds; and ORF8 protein (ORF8), nucleocapsid phosphopro…	unknown	unknown	USA/MA_MGH_00047/2020
Lemieux et al JJ	1	Severe acute respiratory syndrome coronavirus 2 isolate SARS-CoV-2/human/USA/MA_MGH_00678/2020, complete genome	unknown	unknown	USA/MA_MGH_00678/2020
Lemieux et al JK	1	Severe acute respiratory syndrome coronavirus 2 isolate SARS-CoV-2/human/USA/MA-MGH-00826/2020, complete genome	unknown	unknown	USA/MA-MGH-00826/2020
Lemieux et al JL	1	Severe acute respiratory syndrome coronavirus 2 isolate SARS-CoV-2/human/USA/MA-MGH-00735/2020, complete genome	unknown	unknown	USA/MA-MGH-00735/2020
Lemieux et al JM	1	Severe acute respiratory syndrome coronavirus 2 isolate SARS-CoV-2/human/USA/MA_MGH_00651/2020, complete genome	unknown	unknown	USA/MA_MGH_00651/2020
Lemieux et al JN	1	Severe acute respiratory syndrome coronavirus 2 isolate SARS-CoV-2/human/USA/MA_MGH_00663/2020, complete genome	unknown	unknown	USA/MA_MGH_00663/2020
Lemieux et al JO	1	Severe acute respiratory syndrome coronavirus 2 isolate SARS-CoV-2/human/USA/MA-MGH-01161/2020, complete genome	unknown	unknown	USA/MA-MGH-01161/2020
Lemieux et al JP	1	Severe acute respiratory syndrome coronavirus 2 isolate SARS-CoV-2/human/USA/MA-MGH-00886/2020, complete genome	unknown	unknown	USA/MA-MGH-00886/2020
Lemieux et al JQ	1	Severe acute respiratory syndrome coronavirus 2 isolate SARS-CoV-2/human/USA/MA-MGH-01331/2020, complete genome	unknown	unknown	USA/MA-MGH-01331/2020
Lemieux et al JR	1	Severe acute respiratory syndrome coronavirus 2 isolate SARS-CoV-2/human/USA/MA_MGH_00532/2020 ORF1ab polyprotein (ORF1ab), ORF1a polyprotein (ORF1ab), surface glycoprotein (S), ORF3a protein (ORF3a), envelope protein (E), membrane glycoprotein (M), ORF6 protein (ORF6), ORF7a protein (ORF7a), ORF7b (ORF7b), ORF8 protein (ORF8), nucleocapsid phosphoprotein (N), and ORF10 protein (ORF10) genes, com…	unknown	unknown	USA/MA_MGH_00532/2020
Lemieux et al JS	1	Severe acute respiratory syndrome coronavirus 2 isolate SARS-CoV-2/human/USA/MA_MGH_00721/2020, complete genome	unknown	unknown	USA/MA_MGH_00721/2020
Lemieux et al JT	1	Severe acute respiratory syndrome coronavirus 2 isolate SARS-CoV-2/human/USA/MA_MGH_00316/2020, complete genome	unknown	unknown	USA/MA_MGH_00316/2020
Lemieux et al JU	1	Severe acute respiratory syndrome coronavirus 2 isolate SARS-CoV-2/human/USA/MA-MGH-00817/2020, complete genome	unknown	unknown	USA/MA-MGH-00817/2020
Lemieux et al JV	1	Severe acute respiratory syndrome coronavirus 2 isolate SARS-CoV-2/human/USA/MA-MGH-00836/2020, complete genome	unknown	unknown	USA/MA-MGH-00836/2020
Lemieux et al JW	1	Severe acute respiratory syndrome coronavirus 2 isolate SARS-CoV-2/human/USA/MA-MGH-00791/2020, complete genome	unknown	unknown	USA/MA-MGH-00791/2020
Lemieux et al JX	1	Severe acute respiratory syndrome coronavirus 2 isolate SARS-CoV-2/human/USA/MA-MGH-00976/2020, complete genome	unknown	unknown	USA/MA-MGH-00976/2020
Lemieux et al JY	1	Severe acute respiratory syndrome coronavirus 2 isolate SARS-CoV-2/human/USA/MA_MGH_00531/2020, complete genome	unknown	unknown	USA/MA_MGH_00531/2020
Lemieux et al JZ	1	Severe acute respiratory syndrome coronavirus 2 isolate SARS-CoV-2/human/USA/MA_MGH_00148/2020, complete genome	unknown	unknown	USA/MA_MGH_00148/2020
Lemieux et al KA	1	Severe acute respiratory syndrome coronavirus 2 isolate SARS-CoV-2/human/USA/MA_MGH_00140/2020, complete genome	unknown	unknown	USA/MA_MGH_00140/2020
Lemieux et al KB	1	Severe acute respiratory syndrome coronavirus 2 isolate SARS-CoV-2/human/USA/MA_MGH_00307/2020, complete genome	unknown	unknown	USA/MA_MGH_00307/2020
Lemieux et al KC	1	Severe acute respiratory syndrome coronavirus 2 isolate SARS-CoV-2/human/USA/MA_MGH_00698/2020, complete genome	unknown	unknown	USA/MA_MGH_00698/2020
Lemieux et al KD	1	Severe acute respiratory syndrome coronavirus 2 isolate SARS-CoV-2/human/USA/MA-MGH-01367/2020, complete genome	unknown	unknown	USA/MA-MGH-01367/2020
Lemieux et al KE	1	Severe acute respiratory syndrome coronavirus 2 isolate SARS-CoV-2/human/USA/MA-MGH-01201/2020, complete genome	unknown	unknown	USA/MA-MGH-01201/2020
Lemieux et al KF	1	Severe acute respiratory syndrome coronavirus 2 isolate SARS-CoV-2/human/USA/MA_MGH_00084/2020, complete genome	unknown	unknown	USA/MA_MGH_00084/2020
Lemieux et al KG	1	Severe acute respiratory syndrome coronavirus 2 isolate SARS-CoV-2/human/USA/MA_MGH_00190/2020, complete genome	unknown	unknown	USA/MA_MGH_00190/2020
Lemieux et al KH	1	Severe acute respiratory syndrome coronavirus 2 isolate SARS-CoV-2/human/USA/MA-MGH-01011/2020, complete genome	unknown	unknown	USA/MA-MGH-01011/2020
Lemieux et al KI	1	Severe acute respiratory syndrome coronavirus 2 isolate SARS-CoV-2/human/USA/MA-MGH-00903/2020, complete genome	unknown	unknown	USA/MA-MGH-00903/2020
Rosenthal et al AG	1	Severe acute respiratory syndrome coronavirus 2 isolate SARS-CoV-2/human/USA/MA-QDX-31/2020, complete genome	unknown	unknown	USA/MA-QDX-31/2020
Lemieux et al KJ	1	Severe acute respiratory syndrome coronavirus 2 isolate SARS-CoV-2/human/USA/MA-MGH-01338/2020, complete genome	unknown	unknown	USA/MA-MGH-01338/2020
Lemieux et al KK	1	Severe acute respiratory syndrome coronavirus 2 isolate SARS-CoV-2/human/USA/MA-MGH-01344/2020, complete genome	unknown	unknown	USA/MA-MGH-01344/2020
Lemieux et al KL	1	Severe acute respiratory syndrome coronavirus 2 isolate SARS-CoV-2/human/USA/MA-MGH-01027/2020, complete genome	unknown	unknown	USA/MA-MGH-01027/2020
Lemieux et al KM	1	Severe acute respiratory syndrome coronavirus 2 isolate SARS-CoV-2/human/USA/MA-MGH-01092/2020, complete genome	unknown	unknown	USA/MA-MGH-01092/2020
Lemieux et al KN	1	Severe acute respiratory syndrome coronavirus 2 isolate SARS-CoV-2/human/USA/MA-MGH-01033/2020, complete genome	unknown	unknown	USA/MA-MGH-01033/2020
Lemieux et al KO	1	Severe acute respiratory syndrome coronavirus 2 isolate SARS-CoV-2/human/USA/MA-MGH-01343/2020, complete genome	unknown	unknown	USA/MA-MGH-01343/2020
Lemieux et al KP	1	Severe acute respiratory syndrome coronavirus 2 isolate SARS-CoV-2/human/USA/MA_MGH_00183/2020, complete genome	unknown	unknown	USA/MA_MGH_00183/2020
Lemieux et al KQ	1	Severe acute respiratory syndrome coronavirus 2 isolate SARS-CoV-2/human/USA/MA_MGH_00150/2020, complete genome	unknown	unknown	USA/MA_MGH_00150/2020
Lemieux et al KR	1	Severe acute respiratory syndrome coronavirus 2 isolate SARS-CoV-2/human/USA/MA-DPH-00221/2020, complete genome	unknown	unknown	USA/MA-DPH-00221/2020
Lemieux et al KS	1	Severe acute respiratory syndrome coronavirus 2 isolate SARS-CoV-2/human/USA/MA-DPH-00235/2020 ORF1ab polyprotein (ORF1ab), ORF1a polyprotein (ORF1ab), surface glycoprotein (S), ORF3a protein (ORF3a), envelope protein (E), membrane glycoprotein (M), ORF6 protein (ORF6), ORF7a protein (ORF7a), ORF7b (ORF7b), and ORF8 protein (ORF8) genes, complete cds; and nucleocapsid phosphoprotein (N) and ORF10…	unknown	unknown	USA/MA-DPH-00235/2020
Lemieux et al KT	1	Severe acute respiratory syndrome coronavirus 2 isolate SARS-CoV-2/human/USA/MA-DPH-00202/2020, complete genome	unknown	unknown	USA/MA-DPH-00202/2020
Lemieux et al KU	1	Severe acute respiratory syndrome coronavirus 2 isolate SARS-CoV-2/human/USA/MA-MGH-01442/2020 ORF1ab polyprotein (ORF1ab), ORF1a polyprotein (ORF1ab), surface glycoprotein (S), ORF3a protein (ORF3a), envelope protein (E), membrane glycoprotein (M), ORF6 protein (ORF6), ORF7a protein (ORF7a), ORF7b (ORF7b), ORF8 protein (ORF8), nucleocapsid phosphoprotein (N), and ORF10 protein (ORF10) genes, com…	unknown	unknown	USA/MA-MGH-01442/2020
Lemieux et al KV	1	Severe acute respiratory syndrome coronavirus 2 isolate SARS-CoV-2/human/USA/MA-MGH-01060/2020, complete genome	unknown	unknown	USA/MA-MGH-01060/2020
Lemieux et al KW	1	Severe acute respiratory syndrome coronavirus 2 isolate SARS-CoV-2/human/USA/MA-MGH-01593/2020, complete genome	unknown	unknown	USA/MA-MGH-01593/2020
Lemieux et al KX	1	Severe acute respiratory syndrome coronavirus 2 isolate SARS-CoV-2/human/USA/MA-MGH-01407/2020, complete genome	unknown	unknown	USA/MA-MGH-01407/2020
Lemieux et al KY	1	Severe acute respiratory syndrome coronavirus 2 isolate SARS-CoV-2/human/USA/MA-MGH-01522/2020, complete genome	unknown	unknown	USA/MA-MGH-01522/2020
Lemieux et al KZ	1	Severe acute respiratory syndrome coronavirus 2 isolate SARS-CoV-2/human/USA/MA-MGH-01605/2020 ORF1ab polyprotein (ORF1ab), ORF1a polyprotein (ORF1ab), surface glycoprotein (S), and ORF3a protein (ORF3a) genes, complete cds; envelope protein (E) and membrane glycoprotein (M) genes, partial cds; ORF6 protein (ORF6), ORF7a protein (ORF7a), ORF7b (ORF7b), and ORF8 protein (ORF8) genes, complete cds;…	unknown	unknown	USA/MA-MGH-01605/2020
Lemieux et al LA	1	Severe acute respiratory syndrome coronavirus 2 isolate SARS-CoV-2/human/USA/MA-MGH-01271/2020, complete genome	unknown	unknown	USA/MA-MGH-01271/2020
Lemieux et al LB	1	Severe acute respiratory syndrome coronavirus 2 isolate SARS-CoV-2/human/USA/MA-MGH-01182/2020, complete genome	unknown	unknown	USA/MA-MGH-01182/2020
Lemieux et al LC	1	Severe acute respiratory syndrome coronavirus 2 isolate SARS-CoV-2/human/USA/MA-MGH-01149/2020, complete genome	unknown	unknown	USA/MA-MGH-01149/2020
Lemieux et al LD	1	Severe acute respiratory syndrome coronavirus 2 isolate SARS-CoV-2/human/USA/MA-MGH-01141/2020, complete genome	unknown	unknown	USA/MA-MGH-01141/2020
Lemieux et al LE	1	Severe acute respiratory syndrome coronavirus 2 isolate SARS-CoV-2/human/USA/MA-MGH-01140/2020, complete genome	unknown	unknown	USA/MA-MGH-01140/2020
Lemieux et al LF	1	Severe acute respiratory syndrome coronavirus 2 isolate SARS-CoV-2/human/USA/MA_MGH_00100/2020, complete genome	unknown	unknown	USA/MA_MGH_00100/2020
Lemieux et al LG	1	Severe acute respiratory syndrome coronavirus 2 isolate SARS-CoV-2/human/USA/MA_MGH_00044/2020 ORF1ab polyprotein (ORF1ab), ORF1a polyprotein (ORF1ab), surface glycoprotein (S), ORF3a protein (ORF3a), envelope protein (E), membrane glycoprotein (M), ORF6 protein (ORF6), ORF7a protein (ORF7a), ORF7b (ORF7b), ORF8 protein (ORF8), nucleocapsid phosphoprotein (N), and ORF10 protein (ORF10) genes, com…	unknown	unknown	USA/MA_MGH_00044/2020
Lemieux et al LH	1	Severe acute respiratory syndrome coronavirus 2 isolate SARS-CoV-2/human/USA/MA_MGH_00031/2020, complete genome	unknown	unknown	USA/MA_MGH_00031/2020
Lemieux et al LI	1	Severe acute respiratory syndrome coronavirus 2 isolate SARS-CoV-2/human/USA/MA_MGH_00055/2020, complete genome	unknown	unknown	USA/MA_MGH_00055/2020
Lemieux et al LJ	1	Severe acute respiratory syndrome coronavirus 2 isolate SARS-CoV-2/human/USA/MA_MGH_00648/2020, complete genome	unknown	unknown	USA/MA_MGH_00648/2020
Lemieux et al LK	1	Severe acute respiratory syndrome coronavirus 2 isolate SARS-CoV-2/human/USA/MA_MGH_00567/2020 ORF1ab polyprotein (ORF1ab) and ORF1a polyprotein (ORF1ab) genes, partial cds; and surface glycoprotein (S), ORF3a protein (ORF3a), envelope protein (E), membrane glycoprotein (M), ORF6 protein (ORF6), ORF7a protein (ORF7a), ORF7b (ORF7b), ORF8 protein (ORF8), nucleocapsid phosphoprotein (N), and ORF10 …	unknown	unknown	USA/MA_MGH_00567/2020
Lemieux et al LL	1	Severe acute respiratory syndrome coronavirus 2 isolate SARS-CoV-2/human/USA/MA-MGH-00764/2020, complete genome	unknown	unknown	USA/MA-MGH-00764/2020
Lemieux et al LM	1	Severe acute respiratory syndrome coronavirus 2 isolate SARS-CoV-2/human/USA/MA-MGH-00853/2020, complete genome	unknown	unknown	USA/MA-MGH-00853/2020
Lemieux et al LN	1	Severe acute respiratory syndrome coronavirus 2 isolate SARS-CoV-2/human/USA/MA-MGH-03624/2020, complete genome	unknown	unknown	USA/MA-MGH-03624/2020
Lemieux et al LO	1	Severe acute respiratory syndrome coronavirus 2 isolate SARS-CoV-2/human/USA/MA_MGH_00065/2020, complete genome	unknown	unknown	USA/MA_MGH_00065/2020
Lemieux et al LP	1	Severe acute respiratory syndrome coronavirus 2 isolate SARS-CoV-2/human/USA/MA-MGH-01495/2020, complete genome	unknown	unknown	USA/MA-MGH-01495/2020
Lemieux et al LQ	1	Severe acute respiratory syndrome coronavirus 2 isolate SARS-CoV-2/human/USA/MA_MGH_00664/2020, complete genome	unknown	unknown	USA/MA_MGH_00664/2020
Lemieux et al LR	1	Severe acute respiratory syndrome coronavirus 2 isolate SARS-CoV-2/human/USA/MA-DPH-00024/2020, complete genome	unknown	unknown	USA/MA-DPH-00024/2020
Lemieux et al LS	1	Severe acute respiratory syndrome coronavirus 2 isolate SARS-CoV-2/human/USA/MA_MGH_00032/2020, complete genome	unknown	unknown	USA/MA_MGH_00032/2020
Lemieux et al LT	1	Severe acute respiratory syndrome coronavirus 2 isolate SARS-CoV-2/human/USA/MA-MGH-01452/2020, complete genome	unknown	unknown	USA/MA-MGH-01452/2020
Lemieux et al LU	1	Severe acute respiratory syndrome coronavirus 2 isolate SARS-CoV-2/human/USA/MA_MGH_00620/2020 ORF1ab polyprotein (ORF1ab) gene, partial cds; ORF1a polyprotein (ORF1ab) gene, complete cds; surface glycoprotein (S) gene, partial cds; and ORF3a protein (ORF3a), envelope protein (E), membrane glycoprotein (M), ORF6 protein (ORF6), ORF7a protein (ORF7a), ORF7b (ORF7b), ORF8 protein (ORF8), nucleocaps…	unknown	unknown	USA/MA_MGH_00620/2020
Lemieux et al LV	1	Severe acute respiratory syndrome coronavirus 2 isolate SARS-CoV-2/human/USA/MA_MGH_00489/2020, complete genome	unknown	unknown	USA/MA_MGH_00489/2020
Lemieux et al LW	1	Severe acute respiratory syndrome coronavirus 2 isolate SARS-CoV-2/human/USA/MA-DPH-00309/2020 ORF1ab polyprotein (ORF1ab), ORF1a polyprotein (ORF1ab), surface glycoprotein (S), ORF3a protein (ORF3a), envelope protein (E), and membrane glycoprotein (M) genes, complete cds; ORF6 protein (ORF6) and ORF7a protein (ORF7a) genes, partial cds; ORF7b (ORF7b) and ORF8 protein (ORF8) genes, complete cds; …	unknown	unknown	USA/MA-DPH-00309/2020
Lemieux et al LX	1	Severe acute respiratory syndrome coronavirus 2 isolate SARS-CoV-2/human/USA/MA-DPH-00283/2020, complete genome	unknown	unknown	USA/MA-DPH-00283/2020
Lemieux et al LY	1	Severe acute respiratory syndrome coronavirus 2 isolate SARS-CoV-2/human/USA/MA-MGH-01304/2020, complete genome	unknown	unknown	USA/MA-MGH-01304/2020
Lemieux et al LZ	1	Severe acute respiratory syndrome coronavirus 2 isolate SARS-CoV-2/human/USA/MA-DPH-00301/2020, complete genome	unknown	unknown	USA/MA-DPH-00301/2020
Lemieux et al MA	1	Severe acute respiratory syndrome coronavirus 2 isolate SARS-CoV-2/human/USA/MA-DPH-00303/2020, complete genome	unknown	unknown	USA/MA-DPH-00303/2020
Lemieux et al MB	1	Severe acute respiratory syndrome coronavirus 2 isolate SARS-CoV-2/human/USA/MA-DPH-00310/2020, complete genome	unknown	unknown	USA/MA-DPH-00310/2020
Lemieux et al MC	1	Severe acute respiratory syndrome coronavirus 2 isolate SARS-CoV-2/human/USA/MA-DPH-00311/2020 ORF1ab polyprotein (ORF1ab), ORF1a polyprotein (ORF1ab), surface glycoprotein (S), ORF3a protein (ORF3a), envelope protein (E), membrane glycoprotein (M), ORF6 protein (ORF6), ORF7a protein (ORF7a), ORF7b (ORF7b), ORF8 protein (ORF8), nucleocapsid phosphoprotein (N), and ORF10 protein (ORF10) genes, com…	unknown	unknown	USA/MA-DPH-00311/2020
Lemieux et al MD	1	Severe acute respiratory syndrome coronavirus 2 isolate SARS-CoV-2/human/USA/MA-DPH-00265/2020, complete genome	unknown	unknown	USA/MA-DPH-00265/2020
Lemieux et al ME	1	Severe acute respiratory syndrome coronavirus 2 isolate SARS-CoV-2/human/USA/MA-DPH-00323/2020 ORF1ab polyprotein (ORF1ab) and ORF1a polyprotein (ORF1ab) genes, partial cds; surface glycoprotein (S), ORF3a protein (ORF3a), envelope protein (E), and membrane glycoprotein (M) genes, complete cds; ORF6 protein (ORF6), ORF7a protein (ORF7a), and ORF7b (ORF7b) genes, partial cds; and ORF8 protein (ORF…	unknown	unknown	USA/MA-DPH-00323/2020
Lemieux et al MF	1	Severe acute respiratory syndrome coronavirus 2 isolate SARS-CoV-2/human/USA/MA-DPH-00287/2020, complete genome	unknown	unknown	USA/MA-DPH-00287/2020
Lemieux et al MG	1	Severe acute respiratory syndrome coronavirus 2 isolate SARS-CoV-2/human/USA/MA-DPH-00264/2020, complete genome	unknown	unknown	USA/MA-DPH-00264/2020
Lemieux et al MH	1	Severe acute respiratory syndrome coronavirus 2 isolate SARS-CoV-2/human/USA/MA-DPH-00294/2020, complete genome	unknown	unknown	USA/MA-DPH-00294/2020
Lemieux et al MI	1	Severe acute respiratory syndrome coronavirus 2 isolate SARS-CoV-2/human/USA/MA-DPH-00271/2020, complete genome	unknown	unknown	USA/MA-DPH-00271/2020
Lemieux et al MJ	1	Severe acute respiratory syndrome coronavirus 2 isolate SARS-CoV-2/human/USA/MA-DPH-00244/2020, complete genome	unknown	unknown	USA/MA-DPH-00244/2020
Lemieux et al MK	1	Severe acute respiratory syndrome coronavirus 2 isolate SARS-CoV-2/human/USA/MA-DPH-00241/2020, complete genome	unknown	unknown	USA/MA-DPH-00241/2020
Lemieux et al ML	1	Severe acute respiratory syndrome coronavirus 2 isolate SARS-CoV-2/human/USA/MA-DPH-00295/2020, complete genome	unknown	unknown	USA/MA-DPH-00295/2020
Lemieux et al MM	1	Severe acute respiratory syndrome coronavirus 2 isolate SARS-CoV-2/human/USA/MA-DPH-00292/2020, complete genome	unknown	unknown	USA/MA-DPH-00292/2020
Lemieux et al MN	1	Severe acute respiratory syndrome coronavirus 2 isolate SARS-CoV-2/human/USA/MA-DPH-00317/2020, complete genome	unknown	unknown	USA/MA-DPH-00317/2020
Lemieux et al MO	1	Severe acute respiratory syndrome coronavirus 2 isolate SARS-CoV-2/human/USA/MA-DPH-00322/2020, complete genome	unknown	unknown	USA/MA-DPH-00322/2020
Lemieux et al MP	1	Severe acute respiratory syndrome coronavirus 2 isolate SARS-CoV-2/human/USA/MA-DPH-00321/2020, complete genome	unknown	unknown	USA/MA-DPH-00321/2020
Lemieux et al MQ	1	Severe acute respiratory syndrome coronavirus 2 isolate SARS-CoV-2/human/USA/MA-DPH-00277/2020, complete genome	unknown	unknown	USA/MA-DPH-00277/2020
Lemieux et al MR	1	Severe acute respiratory syndrome coronavirus 2 isolate SARS-CoV-2/human/USA/MA-DPH-00308/2020, complete genome	unknown	unknown	USA/MA-DPH-00308/2020
Lemieux et al MS	1	Severe acute respiratory syndrome coronavirus 2 isolate SARS-CoV-2/human/USA/MA-DPH-00315/2020, complete genome	unknown	unknown	USA/MA-DPH-00315/2020
Lemieux et al MT	1	Severe acute respiratory syndrome coronavirus 2 isolate SARS-CoV-2/human/USA/MA_MGH_00657/2020, complete genome	unknown	unknown	USA/MA_MGH_00657/2020
Lemieux et al MU	1	Severe acute respiratory syndrome coronavirus 2 isolate SARS-CoV-2/human/USA/MA-DPH-00047/2020, complete genome	unknown	unknown	USA/MA-DPH-00047/2020
Lemieux et al MV	1	Severe acute respiratory syndrome coronavirus 2 isolate SARS-CoV-2/human/USA/MA-DPH-00031/2020, complete genome	unknown	unknown	USA/MA-DPH-00031/2020
Lemieux et al MW	1	Severe acute respiratory syndrome coronavirus 2 isolate SARS-CoV-2/human/USA/MA_MGH_00687/2020, complete genome	unknown	unknown	USA/MA_MGH_00687/2020
Lemieux et al MX	1	Severe acute respiratory syndrome coronavirus 2 isolate SARS-CoV-2/human/USA/MA-MGH-00741/2020, complete genome	unknown	unknown	USA/MA-MGH-00741/2020
Lemieux et al MY	1	Severe acute respiratory syndrome coronavirus 2 isolate SARS-CoV-2/human/USA/MA-MGH-00742/2020, complete genome	unknown	unknown	USA/MA-MGH-00742/2020
Lemieux et al MZ	1	Severe acute respiratory syndrome coronavirus 2 isolate SARS-CoV-2/human/USA/MA-MGH-03599/2020 ORF1ab polyprotein (ORF1ab), ORF1a polyprotein (ORF1ab), surface glycoprotein (S), ORF3a protein (ORF3a), envelope protein (E), membrane glycoprotein (M), ORF6 protein (ORF6), ORF7a protein (ORF7a), ORF7b (ORF7b), ORF8 protein (ORF8), nucleocapsid phosphoprotein (N), and ORF10 protein (ORF10) genes, com…	unknown	unknown	USA/MA-MGH-03599/2020
Lemieux et al NA	1	Severe acute respiratory syndrome coronavirus 2 isolate SARS-CoV-2/human/USA/MA-MGH-00766/2020, complete genome	unknown	unknown	USA/MA-MGH-00766/2020
Lemieux et al NB	1	Severe acute respiratory syndrome coronavirus 2 isolate SARS-CoV-2/human/USA/MA_MGH_00565/2020, complete genome	unknown	unknown	USA/MA_MGH_00565/2020
Lemieux et al NC	1	Severe acute respiratory syndrome coronavirus 2 isolate SARS-CoV-2/human/USA/MA-MGH-00947/2020, complete genome	unknown	unknown	USA/MA-MGH-00947/2020
Lemieux et al ND	1	Severe acute respiratory syndrome coronavirus 2 isolate SARS-CoV-2/human/USA/MA-MGH-03603/2020, complete genome	unknown	unknown	USA/MA-MGH-03603/2020
Lemieux et al NE	1	Severe acute respiratory syndrome coronavirus 2 isolate SARS-CoV-2/human/USA/MA_MGH_00006/2020, complete genome	unknown	unknown	USA/MA_MGH_00006/2020
Rosenthal et al AH	1	Severe acute respiratory syndrome coronavirus 2 isolate SARS-CoV-2/human/USA/MA-QDX-2106/2020, complete genome	unknown	unknown	USA/MA-QDX-2106/2020
Rosenthal et al AI	1	Severe acute respiratory syndrome coronavirus 2 isolate SARS-CoV-2/human/USA/MA-QDX-1499/2020, complete genome	unknown	unknown	USA/MA-QDX-1499/2020
Rosenthal et al AJ	1	Severe acute respiratory syndrome coronavirus 2 isolate SARS-CoV-2/human/USA/MA-QDX-2015/2020, complete genome	unknown	unknown	USA/MA-QDX-2015/2020
Lemieux et al NF	1	Severe acute respiratory syndrome coronavirus 2 isolate SARS-CoV-2/human/USA/MA_MGH_00155/2020, complete genome	unknown	unknown	USA/MA_MGH_00155/2020
Lemieux et al NG	1	Severe acute respiratory syndrome coronavirus 2 isolate SARS-CoV-2/human/USA/MA_MGH_00206/2020, complete genome	unknown	unknown	USA/MA_MGH_00206/2020
Lemieux et al NH	1	Severe acute respiratory syndrome coronavirus 2 isolate SARS-CoV-2/human/USA/MA_MGH_00582/2020, complete genome	unknown	unknown	USA/MA_MGH_00582/2020
Lemieux et al NI	1	Severe acute respiratory syndrome coronavirus 2 isolate SARS-CoV-2/human/USA/MA_MGH_00192/2020, complete genome	unknown	unknown	USA/MA_MGH_00192/2020
Rosenthal et al AK	1	Severe acute respiratory syndrome coronavirus 2 isolate SARS-CoV-2/human/USA/MA-QDX-1446/2020, complete genome	unknown	unknown	USA/MA-QDX-1446/2020
Lemieux et al NJ	1	Severe acute respiratory syndrome coronavirus 2 isolate SARS-CoV-2/human/USA/MA_MGH_00548/2020 ORF1ab polyprotein (ORF1ab), ORF1a polyprotein (ORF1ab), surface glycoprotein (S), ORF3a protein (ORF3a), envelope protein (E), and membrane glycoprotein (M) genes, complete cds; ORF6 protein (ORF6) and ORF7a protein (ORF7a) genes, partial cds; and ORF7b (ORF7b), ORF8 protein (ORF8), nucleocapsid phosph…	unknown	unknown	USA/MA_MGH_00548/2020
Lemieux et al NK	1	Severe acute respiratory syndrome coronavirus 2 isolate SARS-CoV-2/human/USA/MA_MGH_00178/2020, complete genome	unknown	unknown	USA/MA_MGH_00178/2020
Lemieux et al NL	1	Severe acute respiratory syndrome coronavirus 2 isolate SARS-CoV-2/human/USA/MA_MGH_00021/2020, complete genome	unknown	unknown	USA/MA_MGH_00021/2020
Lemieux et al NM	1	Severe acute respiratory syndrome coronavirus 2 isolate SARS-CoV-2/human/USA/MA_MGH_00681/2020, complete genome	unknown	unknown	USA/MA_MGH_00681/2020
Lemieux et al NN	1	Severe acute respiratory syndrome coronavirus 2 isolate SARS-CoV-2/human/USA/MA_MGH_00588/2020 ORF1ab polyprotein (ORF1ab), ORF1a polyprotein (ORF1ab), surface glycoprotein (S), ORF3a protein (ORF3a), envelope protein (E), membrane glycoprotein (M), ORF6 protein (ORF6), ORF7a protein (ORF7a), ORF7b (ORF7b), ORF8 protein (ORF8), nucleocapsid phosphoprotein (N), and ORF10 protein (ORF10) genes, com…	unknown	unknown	USA/MA_MGH_00588/2020
Lemieux et al NO	1	Severe acute respiratory syndrome coronavirus 2 isolate SARS-CoV-2/human/USA/MA_MGH_00083/2020, complete genome	unknown	unknown	USA/MA_MGH_00083/2020
Lemieux et al NP	1	Severe acute respiratory syndrome coronavirus 2 isolate SARS-CoV-2/human/USA/MA_MGH_00570/2020, complete genome	unknown	unknown	USA/MA_MGH_00570/2020
Lemieux et al NQ	1	Severe acute respiratory syndrome coronavirus 2 isolate SARS-CoV-2/human/USA/MA_MGH_00094/2020, complete genome	unknown	unknown	USA/MA_MGH_00094/2020
Rosenthal et al AL	1	Severe acute respiratory syndrome coronavirus 2 isolate SARS-CoV-2/human/USA/MA-QDX-1494/2020, complete genome	unknown	unknown	USA/MA-QDX-1494/2020
Rosenthal et al AM	1	Severe acute respiratory syndrome coronavirus 2 isolate SARS-CoV-2/human/USA/MA-QDX-1490/2020, complete genome	unknown	unknown	USA/MA-QDX-1490/2020
Lemieux et al NR	1	Severe acute respiratory syndrome coronavirus 2 isolate SARS-CoV-2/human/USA/MA_MGH_00017/2020, complete genome	unknown	unknown	USA/MA_MGH_00017/2020
Lemieux et al NS	1	Severe acute respiratory syndrome coronavirus 2 isolate SARS-CoV-2/human/USA/MA_MGH_00042/2020, complete genome	unknown	unknown	USA/MA_MGH_00042/2020
Lemieux et al NT	1	Severe acute respiratory syndrome coronavirus 2 isolate SARS-CoV-2/human/USA/MA_MGH_00040/2020 ORF1ab polyprotein (ORF1ab) and ORF1a polyprotein (ORF1ab) genes, partial cds; and surface glycoprotein (S), ORF3a protein (ORF3a), envelope protein (E), membrane glycoprotein (M), ORF6 protein (ORF6), ORF7a protein (ORF7a), ORF7b (ORF7b), ORF8 protein (ORF8), nucleocapsid phosphoprotein (N), and ORF10 …	unknown	unknown	USA/MA_MGH_00040/2020
Lemieux et al NU	1	Severe acute respiratory syndrome coronavirus 2 isolate SARS-CoV-2/human/USA/MA_MGH_00135/2020 ORF1ab polyprotein (ORF1ab), ORF1a polyprotein (ORF1ab), surface glycoprotein (S), ORF3a protein (ORF3a), and envelope protein (E) genes, complete cds; membrane glycoprotein (M) gene, partial cds; and ORF6 protein (ORF6), ORF7a protein (ORF7a), ORF7b (ORF7b), ORF8 protein (ORF8), nucleocapsid phosphopro…	unknown	unknown	USA/MA_MGH_00135/2020
Lemieux et al NV	1	Severe acute respiratory syndrome coronavirus 2 isolate SARS-CoV-2/human/USA/MA_MGH_00691/2020, complete genome	unknown	unknown	USA/MA_MGH_00691/2020
Lemieux et al NW	1	Severe acute respiratory syndrome coronavirus 2 isolate SARS-CoV-2/human/USA/MA-MGH-00727/2020, complete genome	unknown	unknown	USA/MA-MGH-00727/2020
Lemieux et al NX	1	Severe acute respiratory syndrome coronavirus 2 isolate SARS-CoV-2/human/USA/MA-MGH-00868/2020, complete genome	unknown	unknown	USA/MA-MGH-00868/2020
Lemieux et al NY	1	Severe acute respiratory syndrome coronavirus 2 isolate SARS-CoV-2/human/USA/MA-MGH-00824/2020, complete genome	unknown	unknown	USA/MA-MGH-00824/2020
Lemieux et al NZ	1	Severe acute respiratory syndrome coronavirus 2 isolate SARS-CoV-2/human/USA/MA-MGH-01057/2020, complete genome	unknown	unknown	USA/MA-MGH-01057/2020
Lemieux et al OA	1	Severe acute respiratory syndrome coronavirus 2 isolate SARS-CoV-2/human/USA/MA-MGH-01073/2020, complete genome	unknown	unknown	USA/MA-MGH-01073/2020
Lemieux et al OB	1	Severe acute respiratory syndrome coronavirus 2 isolate SARS-CoV-2/human/USA/MA-MGH-01065/2020, complete genome	unknown	unknown	USA/MA-MGH-01065/2020
Lemieux et al OC	1	Severe acute respiratory syndrome coronavirus 2 isolate SARS-CoV-2/human/USA/MA-MGH-01071/2020, complete genome	unknown	unknown	USA/MA-MGH-01071/2020
Lemieux et al OD	1	Severe acute respiratory syndrome coronavirus 2 isolate SARS-CoV-2/human/USA/MA-MGH-01183/2020, complete genome	unknown	unknown	USA/MA-MGH-01183/2020
Lemieux et al OE	1	Severe acute respiratory syndrome coronavirus 2 isolate SARS-CoV-2/human/USA/MA-MGH-01397/2020, complete genome	unknown	unknown	USA/MA-MGH-01397/2020
Lemieux et al OF	1	Severe acute respiratory syndrome coronavirus 2 isolate SARS-CoV-2/human/USA/MA-MGH-01443/2020, complete genome	unknown	unknown	USA/MA-MGH-01443/2020
Lemieux et al OG	1	Severe acute respiratory syndrome coronavirus 2 isolate SARS-CoV-2/human/USA/MA-MGH-00823/2020, complete genome	unknown	unknown	USA/MA-MGH-00823/2020
Lemieux et al OH	1	Severe acute respiratory syndrome coronavirus 2 isolate SARS-CoV-2/human/USA/MA-MGH-00795/2020, complete genome	unknown	unknown	USA/MA-MGH-00795/2020
Lemieux et al OI	1	Severe acute respiratory syndrome coronavirus 2 isolate SARS-CoV-2/human/USA/MA-MGH-00746/2020, complete genome	unknown	unknown	USA/MA-MGH-00746/2020
Lemieux et al OJ	1	Severe acute respiratory syndrome coronavirus 2 isolate SARS-CoV-2/human/USA/MA-MGH-00996/2020, complete genome	unknown	unknown	USA/MA-MGH-00996/2020
Lemieux et al OK	1	Severe acute respiratory syndrome coronavirus 2 isolate SARS-CoV-2/human/USA/MA-MGH-01063/2020, complete genome	unknown	unknown	USA/MA-MGH-01063/2020
Lemieux et al OL	1	Severe acute respiratory syndrome coronavirus 2 isolate SARS-CoV-2/human/USA/MA-MGH-01111/2020, complete genome	unknown	unknown	USA/MA-MGH-01111/2020
Lemieux et al OM	1	Severe acute respiratory syndrome coronavirus 2 isolate SARS-CoV-2/human/USA/MA_MGH_00581/2020, complete genome	unknown	unknown	USA/MA_MGH_00581/2020
Lemieux et al ON	1	Severe acute respiratory syndrome coronavirus 2 isolate SARS-CoV-2/human/USA/MA_MGH_00627/2020, complete genome	unknown	unknown	USA/MA_MGH_00627/2020
Lemieux et al OO	1	Severe acute respiratory syndrome coronavirus 2 isolate SARS-CoV-2/human/USA/MA-MGH-01108/2020, complete genome	unknown	unknown	USA/MA-MGH-01108/2020
Lemieux et al OP	1	Severe acute respiratory syndrome coronavirus 2 isolate SARS-CoV-2/human/USA/MA-MGH-01358/2020, complete genome	unknown	unknown	USA/MA-MGH-01358/2020
Lemieux et al OQ	1	Severe acute respiratory syndrome coronavirus 2 isolate SARS-CoV-2/human/USA/MA_MGH_00484/2020, complete genome	unknown	unknown	USA/MA_MGH_00484/2020
Lemieux et al OR	1	Severe acute respiratory syndrome coronavirus 2 isolate SARS-CoV-2/human/USA/MA_MGH_00170/2020, complete genome	unknown	unknown	USA/MA_MGH_00170/2020
Lemieux et al OS	1	Severe acute respiratory syndrome coronavirus 2 isolate SARS-CoV-2/human/USA/MA_MGH_00658/2020, complete genome	unknown	unknown	USA/MA_MGH_00658/2020
Lemieux et al OT	1	Severe acute respiratory syndrome coronavirus 2 isolate SARS-CoV-2/human/USA/MA-MGH-01121/2020, complete genome	unknown	unknown	USA/MA-MGH-01121/2020
Lemieux et al OU	1	Severe acute respiratory syndrome coronavirus 2 isolate SARS-CoV-2/human/USA/MA-DPH-00150/2020, complete genome	unknown	unknown	USA/MA-DPH-00150/2020
Lemieux et al OV	1	Severe acute respiratory syndrome coronavirus 2 isolate SARS-CoV-2/human/USA/MA-MGH-00770/2020, complete genome	unknown	unknown	USA/MA-MGH-00770/2020
Lemieux et al OW	1	Severe acute respiratory syndrome coronavirus 2 isolate SARS-CoV-2/human/USA/MA-MGH-01194/2020, complete genome	unknown	unknown	USA/MA-MGH-01194/2020
Lemieux et al OX	1	Severe acute respiratory syndrome coronavirus 2 isolate SARS-CoV-2/human/USA/MA-MGH-00923/2020, complete genome	unknown	unknown	USA/MA-MGH-00923/2020
Lemieux et al OY	1	Severe acute respiratory syndrome coronavirus 2 isolate SARS-CoV-2/human/USA/MA-MGH-00773/2020, complete genome	unknown	unknown	USA/MA-MGH-00773/2020
Lemieux et al OZ	1	Severe acute respiratory syndrome coronavirus 2 isolate SARS-CoV-2/human/USA/MA-MGH-00796/2020, complete genome	unknown	unknown	USA/MA-MGH-00796/2020
Lemieux et al PA	1	Severe acute respiratory syndrome coronavirus 2 isolate SARS-CoV-2/human/USA/MA-MGH-00801/2020, complete genome	unknown	unknown	USA/MA-MGH-00801/2020
Lemieux et al PB	1	Severe acute respiratory syndrome coronavirus 2 isolate SARS-CoV-2/human/USA/MA-MGH-01048/2020, complete genome	unknown	unknown	USA/MA-MGH-01048/2020
Lemieux et al PC	1	Severe acute respiratory syndrome coronavirus 2 isolate SARS-CoV-2/human/USA/MA-MGH-00896/2020, complete genome	unknown	unknown	USA/MA-MGH-00896/2020
Lemieux et al PD	1	Severe acute respiratory syndrome coronavirus 2 isolate SARS-CoV-2/human/USA/MA-MGH-01469/2020, complete genome	unknown	unknown	USA/MA-MGH-01469/2020
Lemieux et al PE	1	Severe acute respiratory syndrome coronavirus 2 isolate SARS-CoV-2/human/USA/MA_MGH_00701/2020, complete genome	unknown	unknown	USA/MA_MGH_00701/2020
Lemieux et al PF	1	Severe acute respiratory syndrome coronavirus 2 isolate SARS-CoV-2/human/USA/MA-MGH-01372/2020, complete genome	unknown	unknown	USA/MA-MGH-01372/2020
Lemieux et al PG	1	Severe acute respiratory syndrome coronavirus 2 isolate SARS-CoV-2/human/USA/MA-MGH-01365/2020, complete genome	unknown	unknown	USA/MA-MGH-01365/2020
Lemieux et al PH	1	Severe acute respiratory syndrome coronavirus 2 isolate SARS-CoV-2/human/USA/MA-MGH-01001/2020, complete genome	unknown	unknown	USA/MA-MGH-01001/2020
Lemieux et al PI	1	Severe acute respiratory syndrome coronavirus 2 isolate SARS-CoV-2/human/USA/MA-MGH-01153/2020, complete genome	unknown	unknown	USA/MA-MGH-01153/2020
Lemieux et al PJ	1	Severe acute respiratory syndrome coronavirus 2 isolate SARS-CoV-2/human/USA/MA-MGH-01152/2020, complete genome	unknown	unknown	USA/MA-MGH-01152/2020
Lemieux et al PK	1	Severe acute respiratory syndrome coronavirus 2 isolate SARS-CoV-2/human/USA/MA_MGH_00445/2020, complete genome	unknown	unknown	USA/MA_MGH_00445/2020
Lemieux et al PL	1	Severe acute respiratory syndrome coronavirus 2 isolate SARS-CoV-2/human/USA/MA_MGH_00263/2020, complete genome	unknown	unknown	USA/MA_MGH_00263/2020
Lemieux et al PM	1	Severe acute respiratory syndrome coronavirus 2 isolate SARS-CoV-2/human/USA/MA_MGH_00290/2020, complete genome	unknown	unknown	USA/MA_MGH_00290/2020
Lemieux et al PN	1	Severe acute respiratory syndrome coronavirus 2 isolate SARS-CoV-2/human/USA/MA_MGH_00299/2020, complete genome	unknown	unknown	USA/MA_MGH_00299/2020
Lemieux et al PO	1	Severe acute respiratory syndrome coronavirus 2 isolate SARS-CoV-2/human/USA/MA_MGH_00459/2020, complete genome	unknown	unknown	USA/MA_MGH_00459/2020
Lemieux et al PP	1	Severe acute respiratory syndrome coronavirus 2 isolate SARS-CoV-2/human/USA/MA_MGH_00458/2020, complete genome	unknown	unknown	USA/MA_MGH_00458/2020
Lemieux et al PQ	1	Severe acute respiratory syndrome coronavirus 2 isolate SARS-CoV-2/human/USA/MA_MGH_00460/2020, complete genome	unknown	unknown	USA/MA_MGH_00460/2020
Lemieux et al PR	1	Severe acute respiratory syndrome coronavirus 2 isolate SARS-CoV-2/human/USA/MA_MGH_00469/2020, complete genome	unknown	unknown	USA/MA_MGH_00469/2020
Lemieux et al PS	1	Severe acute respiratory syndrome coronavirus 2 isolate SARS-CoV-2/human/USA/MA_MGH_00304/2020, complete genome	unknown	unknown	USA/MA_MGH_00304/2020
Lemieux et al PT	1	Severe acute respiratory syndrome coronavirus 2 isolate SARS-CoV-2/human/USA/MA_MGH_00476/2020, complete genome	unknown	unknown	USA/MA_MGH_00476/2020
Lemieux et al PU	1	Severe acute respiratory syndrome coronavirus 2 isolate SARS-CoV-2/human/USA/MA_MGH_00248/2020, complete genome	unknown	unknown	USA/MA_MGH_00248/2020
Lemieux et al PV	1	Severe acute respiratory syndrome coronavirus 2 isolate SARS-CoV-2/human/USA/MA_MGH_00296/2020, complete genome	unknown	unknown	USA/MA_MGH_00296/2020
Lemieux et al PW	1	Severe acute respiratory syndrome coronavirus 2 isolate SARS-CoV-2/human/USA/MA_MGH_00474/2020, complete genome	unknown	unknown	USA/MA_MGH_00474/2020
Lemieux et al PX	1	Severe acute respiratory syndrome coronavirus 2 isolate SARS-CoV-2/human/USA/MA_MGH_00289/2020, complete genome	unknown	unknown	USA/MA_MGH_00289/2020
Lemieux et al PY	1	Severe acute respiratory syndrome coronavirus 2 isolate SARS-CoV-2/human/USA/MA_MGH_00265/2020, complete genome	unknown	unknown	USA/MA_MGH_00265/2020
Lemieux et al PZ	1	Severe acute respiratory syndrome coronavirus 2 isolate SARS-CoV-2/human/USA/MA_MGH_00456/2020, complete genome	unknown	unknown	USA/MA_MGH_00456/2020
Lemieux et al QA	1	Severe acute respiratory syndrome coronavirus 2 isolate SARS-CoV-2/human/USA/MA_MGH_00295/2020, complete genome	unknown	unknown	USA/MA_MGH_00295/2020
Lemieux et al QB	1	Severe acute respiratory syndrome coronavirus 2 isolate SARS-CoV-2/human/USA/MA_MGH_00318/2020, complete genome	unknown	unknown	USA/MA_MGH_00318/2020
Lemieux et al QC	1	Severe acute respiratory syndrome coronavirus 2 isolate SARS-CoV-2/human/USA/MA_MGH_00477/2020, complete genome	unknown	unknown	USA/MA_MGH_00477/2020
Lemieux et al QD	1	Severe acute respiratory syndrome coronavirus 2 isolate SARS-CoV-2/human/USA/MA_MGH_00453/2020, complete genome	unknown	unknown	USA/MA_MGH_00453/2020
Lemieux et al QE	1	Severe acute respiratory syndrome coronavirus 2 isolate SARS-CoV-2/human/USA/MA_MGH_00479/2020, complete genome	unknown	unknown	USA/MA_MGH_00479/2020
Lemieux et al QF	1	Severe acute respiratory syndrome coronavirus 2 isolate SARS-CoV-2/human/USA/MA_MGH_00240/2020 ORF1ab polyprotein (ORF1ab), ORF1a polyprotein (ORF1ab), surface glycoprotein (S), ORF3a protein (ORF3a), envelope protein (E), membrane glycoprotein (M), ORF6 protein (ORF6), ORF7a protein (ORF7a), ORF7b (ORF7b), ORF8 protein (ORF8), nucleocapsid phosphoprotein (N), and ORF10 protein (ORF10) genes, com…	unknown	unknown	USA/MA_MGH_00240/2020
Lemieux et al QG	1	Severe acute respiratory syndrome coronavirus 2 isolate SARS-CoV-2/human/USA/MA_MGH_00468/2020, complete genome	unknown	unknown	USA/MA_MGH_00468/2020
Lemieux et al QH	1	Severe acute respiratory syndrome coronavirus 2 isolate SARS-CoV-2/human/USA/MA_MGH_00463/2020, complete genome	unknown	unknown	USA/MA_MGH_00463/2020
Lemieux et al QI	1	Severe acute respiratory syndrome coronavirus 2 isolate SARS-CoV-2/human/USA/MA_MGH_00473/2020, complete genome	unknown	unknown	USA/MA_MGH_00473/2020
Lemieux et al QJ	1	Severe acute respiratory syndrome coronavirus 2 isolate SARS-CoV-2/human/USA/MA_MGH_00467/2020, complete genome	unknown	unknown	USA/MA_MGH_00467/2020
Lemieux et al QK	1	Severe acute respiratory syndrome coronavirus 2 isolate SARS-CoV-2/human/USA/MA_MGH_00461/2020, complete genome	unknown	unknown	USA/MA_MGH_00461/2020
Lemieux et al QL	1	Severe acute respiratory syndrome coronavirus 2 isolate SARS-CoV-2/human/USA/MA_MGH_00454/2020, complete genome	unknown	unknown	USA/MA_MGH_00454/2020
Lemieux et al QM	1	Severe acute respiratory syndrome coronavirus 2 isolate SARS-CoV-2/human/USA/MA_MGH_00464/2020, complete genome	unknown	unknown	USA/MA_MGH_00464/2020
Lemieux et al QN	1	Severe acute respiratory syndrome coronavirus 2 isolate SARS-CoV-2/human/USA/MA_MGH_00471/2020, complete genome	unknown	unknown	USA/MA_MGH_00471/2020
Lemieux et al QO	1	Severe acute respiratory syndrome coronavirus 2 isolate SARS-CoV-2/human/USA/MA_MGH_00472/2020, complete genome	unknown	unknown	USA/MA_MGH_00472/2020
Lemieux et al QP	1	Severe acute respiratory syndrome coronavirus 2 isolate SARS-CoV-2/human/USA/MA_MGH_00481/2020, complete genome	unknown	unknown	USA/MA_MGH_00481/2020
Lemieux et al QQ	1	Severe acute respiratory syndrome coronavirus 2 isolate SARS-CoV-2/human/USA/MA_MGH_00466/2020, complete genome	unknown	unknown	USA/MA_MGH_00466/2020
Lemieux et al QR	1	Severe acute respiratory syndrome coronavirus 2 isolate SARS-CoV-2/human/USA/MA_MGH_00465/2020, complete genome	unknown	unknown	USA/MA_MGH_00465/2020
Lemieux et al QS	1	Severe acute respiratory syndrome coronavirus 2 isolate SARS-CoV-2/human/USA/MA_MGH_00475/2020, complete genome	unknown	unknown	USA/MA_MGH_00475/2020
Lemieux et al QT	1	Severe acute respiratory syndrome coronavirus 2 isolate SARS-CoV-2/human/USA/MA_MGH_00480/2020, complete genome	unknown	unknown	USA/MA_MGH_00480/2020
Lemieux et al QU	1	Severe acute respiratory syndrome coronavirus 2 isolate SARS-CoV-2/human/USA/MA_MGH_00233/2020, complete genome	unknown	unknown	USA/MA_MGH_00233/2020
Lemieux et al QV	1	Severe acute respiratory syndrome coronavirus 2 isolate SARS-CoV-2/human/USA/MA_MGH_00232/2020, complete genome	unknown	unknown	USA/MA_MGH_00232/2020
Lemieux et al QW	1	Severe acute respiratory syndrome coronavirus 2 isolate SARS-CoV-2/human/USA/MA_MGH_00251/2020, complete genome	unknown	unknown	USA/MA_MGH_00251/2020
Lemieux et al QX	1	Severe acute respiratory syndrome coronavirus 2 isolate SARS-CoV-2/human/USA/MA_MGH_00252/2020, complete genome	unknown	unknown	USA/MA_MGH_00252/2020
Lemieux et al QY	1	Severe acute respiratory syndrome coronavirus 2 isolate SARS-CoV-2/human/USA/MA_MGH_00256/2020, complete genome	unknown	unknown	USA/MA_MGH_00256/2020
Lemieux et al QZ	1	Severe acute respiratory syndrome coronavirus 2 isolate SARS-CoV-2/human/USA/MA_MGH_00244/2020, complete genome	unknown	unknown	USA/MA_MGH_00244/2020
Lemieux et al RA	1	Severe acute respiratory syndrome coronavirus 2 isolate SARS-CoV-2/human/USA/MA_MGH_00230/2020, complete genome	unknown	unknown	USA/MA_MGH_00230/2020
Lemieux et al RB	1	Severe acute respiratory syndrome coronavirus 2 isolate SARS-CoV-2/human/USA/MA_MGH_00247/2020, complete genome	unknown	unknown	USA/MA_MGH_00247/2020
Lemieux et al RC	1	Severe acute respiratory syndrome coronavirus 2 isolate SARS-CoV-2/human/USA/MA_MGH_00243/2020, complete genome	unknown	unknown	USA/MA_MGH_00243/2020
Lemieux et al RD	1	Severe acute respiratory syndrome coronavirus 2 isolate SARS-CoV-2/human/USA/MA_MGH_00245/2020, complete genome	unknown	unknown	USA/MA_MGH_00245/2020
Lemieux et al RE	1	Severe acute respiratory syndrome coronavirus 2 isolate SARS-CoV-2/human/USA/MA_MGH_00254/2020, complete genome	unknown	unknown	USA/MA_MGH_00254/2020
Lemieux et al RF	1	Severe acute respiratory syndrome coronavirus 2 isolate SARS-CoV-2/human/USA/MA_MGH_00234/2020, complete genome	unknown	unknown	USA/MA_MGH_00234/2020
Lemieux et al RG	1	Severe acute respiratory syndrome coronavirus 2 isolate SARS-CoV-2/human/USA/MA_MGH_00258/2020, complete genome	unknown	unknown	USA/MA_MGH_00258/2020
Lemieux et al RH	1	Severe acute respiratory syndrome coronavirus 2 isolate SARS-CoV-2/human/USA/MA_MGH_00261/2020, complete genome	unknown	unknown	USA/MA_MGH_00261/2020
Lemieux et al RI	1	Severe acute respiratory syndrome coronavirus 2 isolate SARS-CoV-2/human/USA/MA_MGH_00231/2020, complete genome	unknown	unknown	USA/MA_MGH_00231/2020
Lemieux et al RJ	1	Severe acute respiratory syndrome coronavirus 2 isolate SARS-CoV-2/human/USA/MA_MGH_00239/2020, complete genome	unknown	unknown	USA/MA_MGH_00239/2020
Lemieux et al RK	1	Severe acute respiratory syndrome coronavirus 2 isolate SARS-CoV-2/human/USA/MA_MGH_00278/2020 ORF1ab polyprotein (ORF1ab), ORF1a polyprotein (ORF1ab), surface glycoprotein (S), ORF3a protein (ORF3a), envelope protein (E), and membrane glycoprotein (M) genes, complete cds; ORF6 protein (ORF6) and ORF7a protein (ORF7a) genes, partial cds; and ORF7b (ORF7b), ORF8 protein (ORF8), nucleocapsid phosph…	unknown	unknown	USA/MA_MGH_00278/2020
Lemieux et al RL	1	Severe acute respiratory syndrome coronavirus 2 isolate SARS-CoV-2/human/USA/MA_MGH_00302/2020 ORF1ab polyprotein (ORF1ab), ORF1a polyprotein (ORF1ab), surface glycoprotein (S), ORF3a protein (ORF3a), envelope protein (E), membrane glycoprotein (M), ORF6 protein (ORF6), ORF7a protein (ORF7a), ORF7b (ORF7b), ORF8 protein (ORF8), nucleocapsid phosphoprotein (N), and ORF10 protein (ORF10) genes, com…	unknown	unknown	USA/MA_MGH_00302/2020
Lemieux et al RM	1	Severe acute respiratory syndrome coronavirus 2 isolate SARS-CoV-2/human/USA/MA_MGH_00286/2020 ORF1ab polyprotein (ORF1ab), ORF1a polyprotein (ORF1ab), surface glycoprotein (S), ORF3a protein (ORF3a), envelope protein (E), membrane glycoprotein (M), ORF6 protein (ORF6), ORF7a protein (ORF7a), ORF7b (ORF7b), ORF8 protein (ORF8), nucleocapsid phosphoprotein (N), and ORF10 protein (ORF10) genes, com…	unknown	unknown	USA/MA_MGH_00286/2020
Lemieux et al RN	1	Severe acute respiratory syndrome coronavirus 2 isolate SARS-CoV-2/human/USA/MA_MGH_00282/2020, complete genome	unknown	unknown	USA/MA_MGH_00282/2020
Lemieux et al RO	1	Severe acute respiratory syndrome coronavirus 2 isolate SARS-CoV-2/human/USA/MA_MGH_00242/2020, complete genome	unknown	unknown	USA/MA_MGH_00242/2020
Lemieux et al RP	1	Severe acute respiratory syndrome coronavirus 2 isolate SARS-CoV-2/human/USA/MA_MGH_00255/2020 ORF1ab polyprotein (ORF1ab), ORF1a polyprotein (ORF1ab), surface glycoprotein (S), ORF3a protein (ORF3a), envelope protein (E), and membrane glycoprotein (M) genes, complete cds; ORF6 protein (ORF6) and ORF7a protein (ORF7a) genes, partial cds; and ORF7b (ORF7b), ORF8 protein (ORF8), nucleocapsid phosph…	unknown	unknown	USA/MA_MGH_00255/2020
Lemieux et al RQ	1	Severe acute respiratory syndrome coronavirus 2 isolate SARS-CoV-2/human/USA/MA-MGH-03602/2020 ORF1ab polyprotein (ORF1ab), ORF1a polyprotein (ORF1ab), surface glycoprotein (S), ORF3a protein (ORF3a), envelope protein (E), membrane glycoprotein (M), and ORF6 protein (ORF6) genes, complete cds; ORF7a protein (ORF7a) and ORF7b (ORF7b) genes, partial cds; and ORF8 protein (ORF8), nucleocapsid phosph…	unknown	unknown	USA/MA-MGH-03602/2020
Lemieux et al RR	1	Severe acute respiratory syndrome coronavirus 2 isolate SARS-CoV-2/human/USA/MA_MGH_00236/2020 ORF1ab polyprotein (ORF1ab), ORF1a polyprotein (ORF1ab), surface glycoprotein (S), ORF3a protein (ORF3a), envelope protein (E), membrane glycoprotein (M), ORF6 protein (ORF6), ORF7a protein (ORF7a), ORF7b (ORF7b), ORF8 protein (ORF8), nucleocapsid phosphoprotein (N), and ORF10 protein (ORF10) genes, com…	unknown	unknown	USA/MA_MGH_00236/2020
Lemieux et al RS	1	Severe acute respiratory syndrome coronavirus 2 isolate SARS-CoV-2/human/USA/MA_MGH_00447/2020, complete genome	unknown	unknown	USA/MA_MGH_00447/2020
Lemieux et al RT	1	Severe acute respiratory syndrome coronavirus 2 isolate SARS-CoV-2/human/USA/MA_MGH_00267/2020, complete genome	unknown	unknown	USA/MA_MGH_00267/2020
Lemieux et al RU	1	Severe acute respiratory syndrome coronavirus 2 isolate SARS-CoV-2/human/USA/MA_MGH_00297/2020, complete genome	unknown	unknown	USA/MA_MGH_00297/2020
Lemieux et al RV	1	Severe acute respiratory syndrome coronavirus 2 isolate SARS-CoV-2/human/USA/MA_MGH_00281/2020, complete genome	unknown	unknown	USA/MA_MGH_00281/2020
Lemieux et al RW	1	Severe acute respiratory syndrome coronavirus 2 isolate SARS-CoV-2/human/USA/MA_MGH_00294/2020, complete genome	unknown	unknown	USA/MA_MGH_00294/2020
Lemieux et al RX	1	Severe acute respiratory syndrome coronavirus 2 isolate SARS-CoV-2/human/USA/MA_MGH_00266/2020, complete genome	unknown	unknown	USA/MA_MGH_00266/2020
Lemieux et al RY	1	Severe acute respiratory syndrome coronavirus 2 isolate SARS-CoV-2/human/USA/MA_MGH_00285/2020, complete genome	unknown	unknown	USA/MA_MGH_00285/2020
Lemieux et al RZ	1	Severe acute respiratory syndrome coronavirus 2 isolate SARS-CoV-2/human/USA/MA_MGH_00276/2020, complete genome	unknown	unknown	USA/MA_MGH_00276/2020
Lemieux et al SA	1	Severe acute respiratory syndrome coronavirus 2 isolate SARS-CoV-2/human/USA/MA_MGH_00264/2020, complete genome	unknown	unknown	USA/MA_MGH_00264/2020
Lemieux et al SB	1	Severe acute respiratory syndrome coronavirus 2 isolate SARS-CoV-2/human/USA/MA_MGH_00274/2020, complete genome	unknown	unknown	USA/MA_MGH_00274/2020
Lemieux et al SC	1	Severe acute respiratory syndrome coronavirus 2 isolate SARS-CoV-2/human/USA/MA_MGH_00287/2020, complete genome	unknown	unknown	USA/MA_MGH_00287/2020
Lemieux et al SD	1	Severe acute respiratory syndrome coronavirus 2 isolate SARS-CoV-2/human/USA/MA_MGH_00270/2020, complete genome	unknown	unknown	USA/MA_MGH_00270/2020
Lemieux et al SE	1	Severe acute respiratory syndrome coronavirus 2 isolate SARS-CoV-2/human/USA/MA_MGH_00280/2020, complete genome	unknown	unknown	USA/MA_MGH_00280/2020
Lemieux et al SF	1	Severe acute respiratory syndrome coronavirus 2 isolate SARS-CoV-2/human/USA/MA_MGH_00303/2020, complete genome	unknown	unknown	USA/MA_MGH_00303/2020
Lemieux et al SG	1	Severe acute respiratory syndrome coronavirus 2 isolate SARS-CoV-2/human/USA/MA_MGH_00291/2020, complete genome	unknown	unknown	USA/MA_MGH_00291/2020
Lemieux et al SH	1	Severe acute respiratory syndrome coronavirus 2 isolate SARS-CoV-2/human/USA/MA_MGH_00271/2020, complete genome	unknown	unknown	USA/MA_MGH_00271/2020
Lemieux et al SI	1	Severe acute respiratory syndrome coronavirus 2 isolate SARS-CoV-2/human/USA/MA_MGH_00273/2020, complete genome	unknown	unknown	USA/MA_MGH_00273/2020
Lemieux et al SJ	1	Severe acute respiratory syndrome coronavirus 2 isolate SARS-CoV-2/human/USA/MA_MGH_00283/2020, complete genome	unknown	unknown	USA/MA_MGH_00283/2020
Lemieux et al SK	1	Severe acute respiratory syndrome coronavirus 2 isolate SARS-CoV-2/human/USA/MA_MGH_00446/2020, complete genome	unknown	unknown	USA/MA_MGH_00446/2020
Lemieux et al SL	1	Severe acute respiratory syndrome coronavirus 2 isolate SARS-CoV-2/human/USA/MA_MGH_00305/2020, complete genome	unknown	unknown	USA/MA_MGH_00305/2020
Lemieux et al SM	1	Severe acute respiratory syndrome coronavirus 2 isolate SARS-CoV-2/human/USA/MA_MGH_00288/2020, complete genome	unknown	unknown	USA/MA_MGH_00288/2020
Lemieux et al SN	1	Severe acute respiratory syndrome coronavirus 2 isolate SARS-CoV-2/human/USA/MA_MGH_00269/2020, complete genome	unknown	unknown	USA/MA_MGH_00269/2020
Lemieux et al SO	1	Severe acute respiratory syndrome coronavirus 2 isolate SARS-CoV-2/human/USA/MA_MGH_00277/2020, complete genome	unknown	unknown	USA/MA_MGH_00277/2020
Lemieux et al SP	1	Severe acute respiratory syndrome coronavirus 2 isolate SARS-CoV-2/human/USA/MA_MGH_00272/2020, complete genome	unknown	unknown	USA/MA_MGH_00272/2020
Lemieux et al SQ	1	Severe acute respiratory syndrome coronavirus 2 isolate SARS-CoV-2/human/USA/MA_MGH_00003/2020, complete genome	unknown	unknown	USA/MA_MGH_00003/2020
Lemieux et al SR	1	Severe acute respiratory syndrome coronavirus 2 isolate SARS-CoV-2/human/USA/MA_MGH_00199/2020, complete genome	unknown	unknown	USA/MA_MGH_00199/2020
Lemieux et al SS	1	Severe acute respiratory syndrome coronavirus 2 isolate SARS-CoV-2/human/USA/MA_MGH_00416/2020, complete genome	unknown	unknown	USA/MA_MGH_00416/2020
Lemieux et al ST	1	Severe acute respiratory syndrome coronavirus 2 isolate SARS-CoV-2/human/USA/MA_MGH_00444/2020, complete genome	unknown	unknown	USA/MA_MGH_00444/2020
Tao et al B	1	Severe acute respiratory syndrome coronavirus 2 isolate SARS-CoV-2/human/USA/MA-CDC-2652/2020, complete genome	unknown	unknown	USA/MA-CDC-2652/2020
Lemieux et al SU	1	Severe acute respiratory syndrome coronavirus 2 isolate SARS-CoV-2/human/USA/MA_MGH_00495/2020, complete genome	unknown	unknown	USA/MA_MGH_00495/2020
Lemieux et al SV	1	Severe acute respiratory syndrome coronavirus 2 isolate SARS-CoV-2/human/USA/MA_MGH_00426/2020, complete genome	unknown	unknown	USA/MA_MGH_00426/2020
Rosenthal et al AN	1	Severe acute respiratory syndrome coronavirus 2 isolate SARS-CoV-2/human/USA/MA-QDX-32/2020, complete genome	unknown	unknown	USA/MA-QDX-32/2020
Tao et al C	1	Severe acute respiratory syndrome coronavirus 2 isolate SARS-CoV-2/human/USA/MA-CDC-3653/2020, complete genome	unknown	unknown	USA/MA-CDC-3653/2020
Lemieux et al SW	1	Severe acute respiratory syndrome coronavirus 2 isolate SARS-CoV-2/human/USA/MA_MGH_00417/2020, complete genome	unknown	unknown	USA/MA_MGH_00417/2020
Lemieux et al SX	1	Severe acute respiratory syndrome coronavirus 2 isolate SARS-CoV-2/human/USA/MA_MGH_00556/2020 ORF1ab polyprotein (ORF1ab), ORF1a polyprotein (ORF1ab), surface glycoprotein (S), ORF3a protein (ORF3a), envelope protein (E), membrane glycoprotein (M), ORF6 protein (ORF6), ORF7a protein (ORF7a), ORF7b (ORF7b), ORF8 protein (ORF8), nucleocapsid phosphoprotein (N), and ORF10 protein (ORF10) genes, com…	unknown	unknown	USA/MA_MGH_00556/2020
Lemieux et al SY	1	Severe acute respiratory syndrome coronavirus 2 isolate SARS-CoV-2/human/USA/MA_MGH_00492/2020, complete genome	unknown	unknown	USA/MA_MGH_00492/2020
Lemieux et al SZ	1	Severe acute respiratory syndrome coronavirus 2 isolate SARS-CoV-2/human/USA/MA_MGH_00086/2020, complete genome	unknown	unknown	USA/MA_MGH_00086/2020
Lemieux et al TA	1	Severe acute respiratory syndrome coronavirus 2 isolate SARS-CoV-2/human/USA/MA_MGH_00499/2020, complete genome	unknown	unknown	USA/MA_MGH_00499/2020
Lemieux et al TB	1	Severe acute respiratory syndrome coronavirus 2 isolate SARS-CoV-2/human/USA/MA_MGH_00622/2020, complete genome	unknown	unknown	USA/MA_MGH_00622/2020
Lemieux et al TC	1	Severe acute respiratory syndrome coronavirus 2 isolate SARS-CoV-2/human/USA/MA_MGH_00093/2020, complete genome	unknown	unknown	USA/MA_MGH_00093/2020
Lemieux et al TD	1	Severe acute respiratory syndrome coronavirus 2 isolate SARS-CoV-2/human/USA/MA_MGH_00203/2020, complete genome	unknown	unknown	USA/MA_MGH_00203/2020
Lemieux et al TE	1	Severe acute respiratory syndrome coronavirus 2 isolate SARS-CoV-2/human/USA/MA_MGH_00211/2020, complete genome	unknown	unknown	USA/MA_MGH_00211/2020
Li et al A	1	Severe acute respiratory syndrome coronavirus 2 isolate SARS-CoV-2/human/USA/MA-CDC-3672/2020, complete genome	unknown	unknown	USA/MA-CDC-3672/2020
Lemieux et al TF	1	Severe acute respiratory syndrome coronavirus 2 isolate SARS-CoV-2/human/USA/MA_MGH_00428/2020, complete genome	unknown	unknown	USA/MA_MGH_00428/2020
Tao et al D	1	Severe acute respiratory syndrome coronavirus 2 isolate SARS-CoV-2/human/USA/MA-CDC-3623/2020, complete genome	unknown	unknown	USA/MA-CDC-3623/2020
Tao et al E	1	Severe acute respiratory syndrome coronavirus 2 isolate SARS-CoV-2/human/USA/MA-CDC-3616/2020, complete genome	unknown	unknown	USA/MA-CDC-3616/2020
Tao et al F	1	Severe acute respiratory syndrome coronavirus 2 isolate SARS-CoV-2/human/USA/MA-CDC-3626/2020, complete genome	unknown	unknown	USA/MA-CDC-3626/2020
Li et al B	1	Severe acute respiratory syndrome coronavirus 2 isolate SARS-CoV-2/human/USA/MA-CDC-3699/2020, complete genome	unknown	unknown	USA/MA-CDC-3699/2020
Li et al C	1	Severe acute respiratory syndrome coronavirus 2 isolate SARS-CoV-2/human/USA/MA-CDC-3878/2020, complete genome	unknown	unknown	USA/MA-CDC-3878/2020
Lemieux et al TG	1	Severe acute respiratory syndrome coronavirus 2 isolate SARS-CoV-2/human/USA/MA-MGH-00762/2020, complete genome	unknown	unknown	USA/MA-MGH-00762/2020
Lemieux et al TH	1	Severe acute respiratory syndrome coronavirus 2 isolate SARS-CoV-2/human/USA/MA_MGH_00179/2020, complete genome	unknown	unknown	USA/MA_MGH_00179/2020
Lemieux et al TI	1	Severe acute respiratory syndrome coronavirus 2 isolate SARS-CoV-2/human/USA/MA_MGH_00642/2020, complete genome	unknown	unknown	USA/MA_MGH_00642/2020
Lemieux et al TJ	1	Severe acute respiratory syndrome coronavirus 2 isolate SARS-CoV-2/human/USA/MA_MGH_00688/2020, complete genome	unknown	unknown	USA/MA_MGH_00688/2020
Tao et al G	1	Severe acute respiratory syndrome coronavirus 2 isolate SARS-CoV-2/human/USA/MA-CDC-9703/2020, complete genome	unknown	unknown	USA/MA-CDC-9703/2020
Li et al D	1	Severe acute respiratory syndrome coronavirus 2 isolate SARS-CoV-2/human/USA/MA-CDC-0020/2020, complete genome	unknown	unknown	USA/MA-CDC-0020/2020
Tao et al H	1	Severe acute respiratory syndrome coronavirus 2 isolate SARS-CoV-2/human/USA/MA-CDC-8933/2020, complete genome	unknown	unknown	USA/MA-CDC-8933/2020
Lemieux et al TK	1	Severe acute respiratory syndrome coronavirus 2 isolate SARS-CoV-2/human/USA/MA_MGH_00441/2020, complete genome	unknown	unknown	USA/MA_MGH_00441/2020
Lemieux et al TL	1	Severe acute respiratory syndrome coronavirus 2 isolate SARS-CoV-2/human/USA/MA_MGH_00422/2020, complete genome	unknown	unknown	USA/MA_MGH_00422/2020
Lemieux et al TM	1	Severe acute respiratory syndrome coronavirus 2 isolate SARS-CoV-2/human/USA/MA_MGH_00415/2020, complete genome	unknown	unknown	USA/MA_MGH_00415/2020
Lemieux et al TN	1	Severe acute respiratory syndrome coronavirus 2 isolate SARS-CoV-2/human/USA/MA_MGH_00427/2020, complete genome	unknown	unknown	USA/MA_MGH_00427/2020
Lemieux et al TO	1	Severe acute respiratory syndrome coronavirus 2 isolate SARS-CoV-2/human/USA/MA_MGH_00439/2020, complete genome	unknown	unknown	USA/MA_MGH_00439/2020
Lemieux et al TP	1	Severe acute respiratory syndrome coronavirus 2 isolate SARS-CoV-2/human/USA/MA_MGH_00430/2020, complete genome	unknown	unknown	USA/MA_MGH_00430/2020
Lemieux et al TQ	1	Severe acute respiratory syndrome coronavirus 2 isolate SARS-CoV-2/human/USA/MA_MGH_00421/2020, complete genome	unknown	unknown	USA/MA_MGH_00421/2020
Lemieux et al TR	1	Severe acute respiratory syndrome coronavirus 2 isolate SARS-CoV-2/human/USA/MA_MGH_00432/2020, complete genome	unknown	unknown	USA/MA_MGH_00432/2020
Lemieux et al TS	1	Severe acute respiratory syndrome coronavirus 2 isolate SARS-CoV-2/human/USA/MA_MGH_00418/2020, complete genome	unknown	unknown	USA/MA_MGH_00418/2020
Lemieux et al TT	1	Severe acute respiratory syndrome coronavirus 2 isolate SARS-CoV-2/human/USA/MA_MGH_00440/2020, complete genome	unknown	unknown	USA/MA_MGH_00440/2020
Tao et al I	1	Severe acute respiratory syndrome coronavirus 2 isolate SARS-CoV-2/human/USA/MA-CDC-9889/2020, complete genome	unknown	unknown	USA/MA-CDC-9889/2020
Tao et al J	1	Severe acute respiratory syndrome coronavirus 2 isolate SARS-CoV-2/human/USA/MA-CDC-9704/2020, complete genome	unknown	unknown	USA/MA-CDC-9704/2020
Lemieux et al TU	1	Severe acute respiratory syndrome coronavirus 2 isolate SARS-CoV-2/human/USA/MA_MGH_00438/2020, complete genome	unknown	unknown	USA/MA_MGH_00438/2020
Lemieux et al TV	1	Severe acute respiratory syndrome coronavirus 2 isolate SARS-CoV-2/human/USA/MA_MGH_00435/2020, complete genome	unknown	unknown	USA/MA_MGH_00435/2020
Lemieux et al TW	1	Severe acute respiratory syndrome coronavirus 2 isolate SARS-CoV-2/human/USA/MA_MGH_00005/2020, complete genome	unknown	unknown	USA/MA_MGH_00005/2020
Rosenthal et al AO	1	Severe acute respiratory syndrome coronavirus 2 isolate SARS-CoV-2/human/USA/MA-QDX-1458/2020, complete genome	unknown	unknown	USA/MA-QDX-1458/2020
Rosenthal et al AP	1	Severe acute respiratory syndrome coronavirus 2 isolate SARS-CoV-2/human/USA/MA-QDX-1457/2020, complete genome	unknown	unknown	USA/MA-QDX-1457/2020
Rosenthal et al AQ	1	Severe acute respiratory syndrome coronavirus 2 isolate SARS-CoV-2/human/USA/MA-QDX-1696/2020, complete genome	unknown	unknown	USA/MA-QDX-1696/2020
Lemieux et al TX	1	Severe acute respiratory syndrome coronavirus 2 isolate SARS-CoV-2/human/USA/MA_MGH_00486/2020, complete genome	unknown	unknown	USA/MA_MGH_00486/2020
Lemieux et al TY	1	Severe acute respiratory syndrome coronavirus 2 isolate SARS-CoV-2/human/USA/MA-MGH-00745/2020, complete genome	unknown	unknown	USA/MA-MGH-00745/2020
Lemieux et al TZ	1	Severe acute respiratory syndrome coronavirus 2 isolate SARS-CoV-2/human/USA/MA_MGH_00669/2020, complete genome	unknown	unknown	USA/MA_MGH_00669/2020
Lemieux et al UA	1	Severe acute respiratory syndrome coronavirus 2 isolate SARS-CoV-2/human/USA/MA_MGH_00136/2020, complete genome	unknown	unknown	USA/MA_MGH_00136/2020
Lemieux et al UB	1	Severe acute respiratory syndrome coronavirus 2 isolate SARS-CoV-2/human/USA/MA_MGH_00085/2020 ORF1ab polyprotein (ORF1ab), ORF1a polyprotein (ORF1ab), surface glycoprotein (S), ORF3a protein (ORF3a), and envelope protein (E) genes, complete cds; membrane glycoprotein (M) gene, partial cds; and ORF6 protein (ORF6), ORF7a protein (ORF7a), ORF7b (ORF7b), ORF8 protein (ORF8), nucleocapsid phosphopro…	unknown	unknown	USA/MA_MGH_00085/2020
Lemieux et al UC	1	Severe acute respiratory syndrome coronavirus 2 isolate SARS-CoV-2/human/USA/MA_MGH_00013/2020, complete genome	unknown	unknown	USA/MA_MGH_00013/2020
Lemieux et al UD	1	Severe acute respiratory syndrome coronavirus 2 isolate SARS-CoV-2/human/USA/MA_MGH_00149/2020, complete genome	unknown	unknown	USA/MA_MGH_00149/2020
Lemieux et al UE	1	Severe acute respiratory syndrome coronavirus 2 isolate SARS-CoV-2/human/USA/MA-MGH-00728/2020, complete genome	unknown	unknown	USA/MA-MGH-00728/2020
Lemieux et al UF	1	Severe acute respiratory syndrome coronavirus 2 isolate SARS-CoV-2/human/USA/MA_MGH_00161/2020, complete genome	unknown	unknown	USA/MA_MGH_00161/2020
Lemieux et al UG	1	Severe acute respiratory syndrome coronavirus 2 isolate SARS-CoV-2/human/USA/MA-DPH-00027/2020, complete genome	unknown	unknown	USA/MA-DPH-00027/2020
Lemieux et al UH	1	Severe acute respiratory syndrome coronavirus 2 isolate SARS-CoV-2/human/USA/MA-MGH-01586/2020, complete genome	unknown	unknown	USA/MA-MGH-01586/2020
Lemieux et al UI	1	Severe acute respiratory syndrome coronavirus 2 isolate SARS-CoV-2/human/USA/MA-MGH-00743/2020, complete genome	unknown	unknown	USA/MA-MGH-00743/2020
Rosenthal et al AR	1	Severe acute respiratory syndrome coronavirus 2 isolate SARS-CoV-2/human/USA/MA-QDX-1486/2020, complete genome	unknown	unknown	USA/MA-QDX-1486/2020
Rosenthal et al AS	1	Severe acute respiratory syndrome coronavirus 2 isolate SARS-CoV-2/human/USA/MA-QDX-41/2020, complete genome	unknown	unknown	USA/MA-QDX-41/2020
Lemieux et al UJ	1	Severe acute respiratory syndrome coronavirus 2 isolate SARS-CoV-2/human/USA/MA_MGH_00533/2020, complete genome	unknown	unknown	USA/MA_MGH_00533/2020
Lemieux et al UK	1	Severe acute respiratory syndrome coronavirus 2 isolate SARS-CoV-2/human/USA/MA_MGH_00684/2020, complete genome	unknown	unknown	USA/MA_MGH_00684/2020
Lemieux et al UL	1	Severe acute respiratory syndrome coronavirus 2 isolate SARS-CoV-2/human/USA/MA_MGH_00185/2020, complete genome	unknown	unknown	USA/MA_MGH_00185/2020
Lemieux et al UM	1	Severe acute respiratory syndrome coronavirus 2 isolate SARS-CoV-2/human/USA/MA_MGH_00603/2020, complete genome	unknown	unknown	USA/MA_MGH_00603/2020
Lemieux et al UN	1	Severe acute respiratory syndrome coronavirus 2 isolate SARS-CoV-2/human/USA/MA-MGH-00946/2020, complete genome	unknown	unknown	USA/MA-MGH-00946/2020
Lemieux et al UO	1	Severe acute respiratory syndrome coronavirus 2 isolate SARS-CoV-2/human/USA/MA-MGH-01448/2020, complete genome	unknown	unknown	USA/MA-MGH-01448/2020
Lemieux et al UP	1	Severe acute respiratory syndrome coronavirus 2 isolate SARS-CoV-2/human/USA/MA_MGH_00613/2020, complete genome	unknown	unknown	USA/MA_MGH_00613/2020
Lemieux et al UQ	1	Severe acute respiratory syndrome coronavirus 2 isolate SARS-CoV-2/human/USA/MA-MGH-01119/2020 ORF1ab polyprotein (ORF1ab), ORF1a polyprotein (ORF1ab), surface glycoprotein (S), ORF3a protein (ORF3a), envelope protein (E), membrane glycoprotein (M), and ORF6 protein (ORF6) genes, complete cds; ORF7a protein (ORF7a) gene, partial cds; and ORF7b (ORF7b), ORF8 protein (ORF8), nucleocapsid phosphopro…	unknown	unknown	USA/MA-MGH-01119/2020
Lemieux et al UR	1	Severe acute respiratory syndrome coronavirus 2 isolate SARS-CoV-2/human/USA/MA-MGH-00840/2020, complete genome	unknown	unknown	USA/MA-MGH-00840/2020
Lemieux et al US	1	Severe acute respiratory syndrome coronavirus 2 isolate SARS-CoV-2/human/USA/MA_MGH_00716/2020, complete genome	unknown	unknown	USA/MA_MGH_00716/2020
Lemieux et al UT	1	Severe acute respiratory syndrome coronavirus 2 isolate SARS-CoV-2/human/USA/MA-MGH-01502/2020, complete genome	unknown	unknown	USA/MA-MGH-01502/2020
Lemieux et al UU	1	Severe acute respiratory syndrome coronavirus 2 isolate SARS-CoV-2/human/USA/MA-MGH-00809/2020, complete genome	unknown	unknown	USA/MA-MGH-00809/2020
Lemieux et al UV	1	Severe acute respiratory syndrome coronavirus 2 isolate SARS-CoV-2/human/USA/MA-MGH-00855/2020, complete genome	unknown	unknown	USA/MA-MGH-00855/2020
Lemieux et al UW	1	Severe acute respiratory syndrome coronavirus 2 isolate SARS-CoV-2/human/USA/MA_MGH_00680/2020, complete genome	unknown	unknown	USA/MA_MGH_00680/2020
Lemieux et al UX	1	Severe acute respiratory syndrome coronavirus 2 isolate SARS-CoV-2/human/USA/MA-MGH-00837/2020 ORF1ab polyprotein (ORF1ab), ORF1a polyprotein (ORF1ab), surface glycoprotein (S), ORF3a protein (ORF3a), envelope protein (E), membrane glycoprotein (M), ORF6 protein (ORF6), ORF7a protein (ORF7a), ORF7b (ORF7b), ORF8 protein (ORF8), nucleocapsid phosphoprotein (N), and ORF10 protein (ORF10) genes, com…	unknown	unknown	USA/MA-MGH-00837/2020
Lemieux et al UY	1	Severe acute respiratory syndrome coronavirus 2 isolate SARS-CoV-2/human/USA/MA_MGH_00160/2020, complete genome	unknown	unknown	USA/MA_MGH_00160/2020
Lemieux et al UZ	1	Severe acute respiratory syndrome coronavirus 2 isolate SARS-CoV-2/human/USA/MA_MGH_00182/2020, complete genome	unknown	unknown	USA/MA_MGH_00182/2020
Lemieux et al VA	1	Severe acute respiratory syndrome coronavirus 2 isolate SARS-CoV-2/human/USA/MA-MGH-01207/2020, complete genome	unknown	unknown	USA/MA-MGH-01207/2020
Lemieux et al VB	1	Severe acute respiratory syndrome coronavirus 2 isolate SARS-CoV-2/human/USA/MA_MGH_00661/2020, complete genome	unknown	unknown	USA/MA_MGH_00661/2020
Lemieux et al VC	1	Severe acute respiratory syndrome coronavirus 2 isolate SARS-CoV-2/human/USA/MA-MGH-03618/2020 ORF1ab polyprotein (ORF1ab), ORF1a polyprotein (ORF1ab), surface glycoprotein (S), ORF3a protein (ORF3a), envelope protein (E), membrane glycoprotein (M), ORF6 protein (ORF6), ORF7a protein (ORF7a), ORF7b (ORF7b), ORF8 protein (ORF8), nucleocapsid phosphoprotein (N), and ORF10 protein (ORF10) genes, com…	unknown	unknown	USA/MA-MGH-03618/2020
Lemieux et al VD	1	Severe acute respiratory syndrome coronavirus 2 isolate SARS-CoV-2/human/USA/MA-MGH-03626/2020 ORF1ab polyprotein (ORF1ab), ORF1a polyprotein (ORF1ab), surface glycoprotein (S), ORF3a protein (ORF3a), envelope protein (E), membrane glycoprotein (M), ORF6 protein (ORF6), ORF7a protein (ORF7a), ORF7b (ORF7b), ORF8 protein (ORF8), nucleocapsid phosphoprotein (N), and ORF10 protein (ORF10) genes, com…	unknown	unknown	USA/MA-MGH-03626/2020
Lemieux et al VE	1	Severe acute respiratory syndrome coronavirus 2 isolate SARS-CoV-2/human/USA/MA-MGH-00862/2020, complete genome	unknown	unknown	USA/MA-MGH-00862/2020
Lemieux et al VF	1	Severe acute respiratory syndrome coronavirus 2 isolate SARS-CoV-2/human/USA/MA-MGH-00767/2020, complete genome	unknown	unknown	USA/MA-MGH-00767/2020
Lemieux et al VG	1	Severe acute respiratory syndrome coronavirus 2 isolate SARS-CoV-2/human/USA/MA-MGH-00876/2020, complete genome	unknown	unknown	USA/MA-MGH-00876/2020
Lemieux et al VH	1	Severe acute respiratory syndrome coronavirus 2 isolate SARS-CoV-2/human/USA/MA-MGH-01103/2020, complete genome	unknown	unknown	USA/MA-MGH-01103/2020
Lemieux et al VI	1	Severe acute respiratory syndrome coronavirus 2 isolate SARS-CoV-2/human/USA/MA_MGH_00419/2020, complete genome	unknown	unknown	USA/MA_MGH_00419/2020
Lemieux et al VJ	1	Severe acute respiratory syndrome coronavirus 2 isolate SARS-CoV-2/human/USA/MA_MGH_00434/2020 ORF1ab polyprotein (ORF1ab), ORF1a polyprotein (ORF1ab), surface glycoprotein (S), ORF3a protein (ORF3a), envelope protein (E), membrane glycoprotein (M), ORF6 protein (ORF6), ORF7a protein (ORF7a), ORF7b (ORF7b), ORF8 protein (ORF8), nucleocapsid phosphoprotein (N), and ORF10 protein (ORF10) genes, com…	unknown	unknown	USA/MA_MGH_00434/2020
Lemieux et al VK	1	Severe acute respiratory syndrome coronavirus 2 isolate SARS-CoV-2/human/USA/MA_MGH_00637/2020, complete genome	unknown	unknown	USA/MA_MGH_00637/2020
Lemieux et al VL	1	Severe acute respiratory syndrome coronavirus 2 isolate SARS-CoV-2/human/USA/MA_MGH_00553/2020, complete genome	unknown	unknown	USA/MA_MGH_00553/2020
Rosenthal et al AT	1	Severe acute respiratory syndrome coronavirus 2 isolate SARS-CoV-2/human/USA/MA-QDX-47/2020, complete genome	unknown	unknown	USA/MA-QDX-47/2020
Lemieux et al VM	1	Severe acute respiratory syndrome coronavirus 2 isolate SARS-CoV-2/human/USA/MA_MGH_00525/2020, complete genome	unknown	unknown	USA/MA_MGH_00525/2020
Lemieux et al VN	1	Severe acute respiratory syndrome coronavirus 2 isolate SARS-CoV-2/human/USA/MA_MGH_00181/2020, complete genome	unknown	unknown	USA/MA_MGH_00181/2020
Lemieux et al VO	1	Severe acute respiratory syndrome coronavirus 2 isolate SARS-CoV-2/human/USA/MA_MGH_00227/2020, complete genome	unknown	unknown	USA/MA_MGH_00227/2020
Lemieux et al VP	1	Severe acute respiratory syndrome coronavirus 2 isolate SARS-CoV-2/human/USA/MA_MGH_00516/2020, complete genome	unknown	unknown	USA/MA_MGH_00516/2020
Rosenthal et al AU	1	Severe acute respiratory syndrome coronavirus 2 isolate SARS-CoV-2/human/USA/MA-QDX-1817/2020 ORF1ab polyprotein (ORF1ab), ORF1a polyprotein (ORF1ab), surface glycoprotein (S), ORF3a protein (ORF3a), envelope protein (E), membrane glycoprotein (M), ORF6 protein (ORF6), ORF7a protein (ORF7a), ORF7b (ORF7b), ORF8 protein (ORF8), nucleocapsid phosphoprotein (N), and ORF10 protein (ORF10) genes, comp…	unknown	unknown	USA/MA-QDX-1817/2020
Lemieux et al VQ	1	Severe acute respiratory syndrome coronavirus 2 isolate SARS-CoV-2/human/USA/MA_MGH_00571/2020, complete genome	unknown	unknown	USA/MA_MGH_00571/2020
Lemieux et al VR	1	Severe acute respiratory syndrome coronavirus 2 isolate SARS-CoV-2/human/USA/MA_MGH_00056/2020, complete genome	unknown	unknown	USA/MA_MGH_00056/2020
Lemieux et al VS	1	Severe acute respiratory syndrome coronavirus 2 isolate SARS-CoV-2/human/USA/MA_MGH_00497/2020, complete genome	unknown	unknown	USA/MA_MGH_00497/2020
Lemieux et al VT	1	Severe acute respiratory syndrome coronavirus 2 isolate SARS-CoV-2/human/USA/MA_MGH_00208/2020, complete genome	unknown	unknown	USA/MA_MGH_00208/2020
Lemieux et al VU	1	Severe acute respiratory syndrome coronavirus 2 isolate SARS-CoV-2/human/USA/MA-DPH-00083/2020, complete genome	unknown	unknown	USA/MA-DPH-00083/2020
Lemieux et al VV	1	Severe acute respiratory syndrome coronavirus 2 isolate SARS-CoV-2/human/USA/MA-DPH-00089/2020, complete genome	unknown	unknown	USA/MA-DPH-00089/2020
Lemieux et al VW	1	Severe acute respiratory syndrome coronavirus 2 isolate SARS-CoV-2/human/USA/MA-DPH-00217/2020, complete genome	unknown	unknown	USA/MA-DPH-00217/2020
Lemieux et al VX	1	Severe acute respiratory syndrome coronavirus 2 isolate SARS-CoV-2/human/USA/MA-DPH-00043/2020, complete genome	unknown	unknown	USA/MA-DPH-00043/2020
Lemieux et al VY	1	Severe acute respiratory syndrome coronavirus 2 isolate SARS-CoV-2/human/USA/MA-DPH-00095/2020, complete genome	unknown	unknown	USA/MA-DPH-00095/2020
Lemieux et al VZ	1	Severe acute respiratory syndrome coronavirus 2 isolate SARS-CoV-2/human/USA/MA-DPH-00189/2020, complete genome	unknown	unknown	USA/MA-DPH-00189/2020
Lemieux et al WA	1	Severe acute respiratory syndrome coronavirus 2 isolate SARS-CoV-2/human/USA/MA-DPH-00297/2020 ORF1ab polyprotein (ORF1ab), ORF1a polyprotein (ORF1ab), surface glycoprotein (S), ORF3a protein (ORF3a), envelope protein (E), membrane glycoprotein (M), ORF6 protein (ORF6), ORF7a protein (ORF7a), ORF7b (ORF7b), ORF8 protein (ORF8), nucleocapsid phosphoprotein (N), and ORF10 protein (ORF10) genes, com…	unknown	unknown	USA/MA-DPH-00297/2020
Lemieux et al WB	1	Severe acute respiratory syndrome coronavirus 2 isolate SARS-CoV-2/human/USA/MA-DPH-00204/2020, complete genome	unknown	unknown	USA/MA-DPH-00204/2020
Lemieux et al WC	1	Severe acute respiratory syndrome coronavirus 2 isolate SARS-CoV-2/human/USA/MA-DPH-00157/2020, complete genome	unknown	unknown	USA/MA-DPH-00157/2020
Lemieux et al WD	1	Severe acute respiratory syndrome coronavirus 2 isolate SARS-CoV-2/human/USA/MA-DPH-00086/2020 ORF1ab polyprotein (ORF1ab), ORF1a polyprotein (ORF1ab), surface glycoprotein (S), ORF3a protein (ORF3a), envelope protein (E), membrane glycoprotein (M), ORF6 protein (ORF6), ORF7a protein (ORF7a), ORF7b (ORF7b), ORF8 protein (ORF8), nucleocapsid phosphoprotein (N), and ORF10 protein (ORF10) genes, com…	unknown	unknown	USA/MA-DPH-00086/2020
Lemieux et al WE	1	Severe acute respiratory syndrome coronavirus 2 isolate SARS-CoV-2/human/USA/MA-DPH-00051/2020, complete genome	unknown	unknown	USA/MA-DPH-00051/2020
Lemieux et al WF	1	Severe acute respiratory syndrome coronavirus 2 isolate SARS-CoV-2/human/USA/MA-DPH-00017/2020, complete genome	unknown	unknown	USA/MA-DPH-00017/2020
Lemieux et al WG	1	Severe acute respiratory syndrome coronavirus 2 isolate SARS-CoV-2/human/USA/MA-DPH-00019/2020, complete genome	unknown	unknown	USA/MA-DPH-00019/2020
Lemieux et al WH	1	Severe acute respiratory syndrome coronavirus 2 isolate SARS-CoV-2/human/USA/MA-MGH-00926/2020, complete genome	unknown	unknown	USA/MA-MGH-00926/2020
Lemieux et al WI	1	Severe acute respiratory syndrome coronavirus 2 isolate SARS-CoV-2/human/USA/MA-DPH-00240/2020, complete genome	unknown	unknown	USA/MA-DPH-00240/2020
Lemieux et al WJ	1	Severe acute respiratory syndrome coronavirus 2 isolate SARS-CoV-2/human/USA/MA-DPH-00109/2020, complete genome	unknown	unknown	USA/MA-DPH-00109/2020
Lemieux et al WK	1	Severe acute respiratory syndrome coronavirus 2 isolate SARS-CoV-2/human/USA/MA-MGH-01049/2020, complete genome	unknown	unknown	USA/MA-MGH-01049/2020
Lemieux et al WL	1	Severe acute respiratory syndrome coronavirus 2 isolate SARS-CoV-2/human/USA/MA-DPH-00066/2020 ORF1ab polyprotein (ORF1ab), ORF1a polyprotein (ORF1ab), surface glycoprotein (S), ORF3a protein (ORF3a), envelope protein (E), membrane glycoprotein (M), ORF6 protein (ORF6), ORF7a protein (ORF7a), ORF7b (ORF7b), ORF8 protein (ORF8), nucleocapsid phosphoprotein (N), and ORF10 protein (ORF10) genes, com…	unknown	unknown	USA/MA-DPH-00066/2020
Lemieux et al WM	1	Severe acute respiratory syndrome coronavirus 2 isolate SARS-CoV-2/human/USA/MA-DPH-00094/2020, complete genome	unknown	unknown	USA/MA-DPH-00094/2020
Lemieux et al WN	1	Severe acute respiratory syndrome coronavirus 2 isolate SARS-CoV-2/human/USA/MA-DPH-00140/2020, complete genome	unknown	unknown	USA/MA-DPH-00140/2020
Lemieux et al WO	1	Severe acute respiratory syndrome coronavirus 2 isolate SARS-CoV-2/human/USA/MA-DPH-00074/2020, complete genome	unknown	unknown	USA/MA-DPH-00074/2020
Lemieux et al WP	1	Severe acute respiratory syndrome coronavirus 2 isolate SARS-CoV-2/human/USA/MA-DPH-00054/2020, complete genome	unknown	unknown	USA/MA-DPH-00054/2020
Lemieux et al WQ	1	Severe acute respiratory syndrome coronavirus 2 isolate SARS-CoV-2/human/USA/MA-DPH-00110/2020, complete genome	unknown	unknown	USA/MA-DPH-00110/2020
Lemieux et al WR	1	Severe acute respiratory syndrome coronavirus 2 isolate SARS-CoV-2/human/USA/MA-DPH-00169/2020, complete genome	unknown	unknown	USA/MA-DPH-00169/2020
Lemieux et al WS	1	Severe acute respiratory syndrome coronavirus 2 isolate SARS-CoV-2/human/USA/MA-DPH-00035/2020, complete genome	unknown	unknown	USA/MA-DPH-00035/2020
Lemieux et al WT	1	Severe acute respiratory syndrome coronavirus 2 isolate SARS-CoV-2/human/USA/MA-DPH-00219/2020, complete genome	unknown	unknown	USA/MA-DPH-00219/2020
Lemieux et al WU	1	Severe acute respiratory syndrome coronavirus 2 isolate SARS-CoV-2/human/USA/MA-DPH-00137/2020, complete genome	unknown	unknown	USA/MA-DPH-00137/2020
Lemieux et al WV	1	Severe acute respiratory syndrome coronavirus 2 isolate SARS-CoV-2/human/USA/MA-DPH-00105/2020, complete genome	unknown	unknown	USA/MA-DPH-00105/2020
Lemieux et al WW	1	Severe acute respiratory syndrome coronavirus 2 isolate SARS-CoV-2/human/USA/MA-DPH-00091/2020, complete genome	unknown	unknown	USA/MA-DPH-00091/2020
Lemieux et al WX	1	Severe acute respiratory syndrome coronavirus 2 isolate SARS-CoV-2/human/USA/MA-DPH-00187/2020, complete genome	unknown	unknown	USA/MA-DPH-00187/2020
Lemieux et al WY	1	Severe acute respiratory syndrome coronavirus 2 isolate SARS-CoV-2/human/USA/MA-DPH-00025/2020, complete genome	unknown	unknown	USA/MA-DPH-00025/2020
Lemieux et al WZ	1	Severe acute respiratory syndrome coronavirus 2 isolate SARS-CoV-2/human/USA/MA-DPH-00039/2020, complete genome	unknown	unknown	USA/MA-DPH-00039/2020
Lemieux et al XA	1	Severe acute respiratory syndrome coronavirus 2 isolate SARS-CoV-2/human/USA/MA-DPH-00230/2020, complete genome	unknown	unknown	USA/MA-DPH-00230/2020
Lemieux et al XB	1	Severe acute respiratory syndrome coronavirus 2 isolate SARS-CoV-2/human/USA/MA-DPH-00237/2020, complete genome	unknown	unknown	USA/MA-DPH-00237/2020
Lemieux et al XC	1	Severe acute respiratory syndrome coronavirus 2 isolate SARS-CoV-2/human/USA/MA-DPH-00065/2020, complete genome	unknown	unknown	USA/MA-DPH-00065/2020
Lemieux et al XD	1	Severe acute respiratory syndrome coronavirus 2 isolate SARS-CoV-2/human/USA/MA-DPH-00127/2020, complete genome	unknown	unknown	USA/MA-DPH-00127/2020
Lemieux et al XE	1	Severe acute respiratory syndrome coronavirus 2 isolate SARS-CoV-2/human/USA/MA-DPH-00050/2020, complete genome	unknown	unknown	USA/MA-DPH-00050/2020
Lemieux et al XF	1	Severe acute respiratory syndrome coronavirus 2 isolate SARS-CoV-2/human/USA/MA-DPH-00023/2020, complete genome	unknown	unknown	USA/MA-DPH-00023/2020
Lemieux et al XG	1	Severe acute respiratory syndrome coronavirus 2 isolate SARS-CoV-2/human/USA/MA-DPH-00142/2020, complete genome	unknown	unknown	USA/MA-DPH-00142/2020
Lemieux et al XH	1	Severe acute respiratory syndrome coronavirus 2 isolate SARS-CoV-2/human/USA/MA-DPH-00084/2020, complete genome	unknown	unknown	USA/MA-DPH-00084/2020
Lemieux et al XI	1	Severe acute respiratory syndrome coronavirus 2 isolate SARS-CoV-2/human/USA/MA-DPH-00075/2020, complete genome	unknown	unknown	USA/MA-DPH-00075/2020
Lemieux et al XJ	1	Severe acute respiratory syndrome coronavirus 2 isolate SARS-CoV-2/human/USA/MA-DPH-00138/2020, complete genome	unknown	unknown	USA/MA-DPH-00138/2020
Lemieux et al XK	1	Severe acute respiratory syndrome coronavirus 2 isolate SARS-CoV-2/human/USA/MA-DPH-00145/2020, complete genome	unknown	unknown	USA/MA-DPH-00145/2020
Lemieux et al XL	1	Severe acute respiratory syndrome coronavirus 2 isolate SARS-CoV-2/human/USA/MA-DPH-00042/2020, complete genome	unknown	unknown	USA/MA-DPH-00042/2020
Lemieux et al XM	1	Severe acute respiratory syndrome coronavirus 2 isolate SARS-CoV-2/human/USA/MA-DPH-00149/2020, complete genome	unknown	unknown	USA/MA-DPH-00149/2020
Lemieux et al XN	1	Severe acute respiratory syndrome coronavirus 2 isolate SARS-CoV-2/human/USA/MA-DPH-00148/2020, complete genome	unknown	unknown	USA/MA-DPH-00148/2020
Lemieux et al XO	1	Severe acute respiratory syndrome coronavirus 2 isolate SARS-CoV-2/human/USA/MA-DPH-00147/2020, complete genome	unknown	unknown	USA/MA-DPH-00147/2020
Lemieux et al XP	1	Severe acute respiratory syndrome coronavirus 2 isolate SARS-CoV-2/human/USA/MA-DPH-00164/2020, complete genome	unknown	unknown	USA/MA-DPH-00164/2020
Lemieux et al XQ	1	Severe acute respiratory syndrome coronavirus 2 isolate SARS-CoV-2/human/USA/MA-DPH-00115/2020, complete genome	unknown	unknown	USA/MA-DPH-00115/2020
Lemieux et al XR	1	Severe acute respiratory syndrome coronavirus 2 isolate SARS-CoV-2/human/USA/MA-DPH-00165/2020, complete genome	unknown	unknown	USA/MA-DPH-00165/2020
Lemieux et al XS	1	Severe acute respiratory syndrome coronavirus 2 isolate SARS-CoV-2/human/USA/MA-DPH-00060/2020, complete genome	unknown	unknown	USA/MA-DPH-00060/2020
Lemieux et al XT	1	Severe acute respiratory syndrome coronavirus 2 isolate SARS-CoV-2/human/USA/MA-DPH-00080/2020, complete genome	unknown	unknown	USA/MA-DPH-00080/2020
Lemieux et al XU	1	Severe acute respiratory syndrome coronavirus 2 isolate SARS-CoV-2/human/USA/MA-DPH-00106/2020, complete genome	unknown	unknown	USA/MA-DPH-00106/2020
Lemieux et al XV	1	Severe acute respiratory syndrome coronavirus 2 isolate SARS-CoV-2/human/USA/MA-DPH-00081/2020, complete genome	unknown	unknown	USA/MA-DPH-00081/2020
Lemieux et al XW	1	Severe acute respiratory syndrome coronavirus 2 isolate SARS-CoV-2/human/USA/MA_MGH_00187/2020, complete genome	unknown	unknown	USA/MA_MGH_00187/2020
Lemieux et al XX	1	Severe acute respiratory syndrome coronavirus 2 isolate SARS-CoV-2/human/USA/MA-MGH-00816/2020, complete genome	unknown	unknown	USA/MA-MGH-00816/2020
Lemieux et al XY	1	Severe acute respiratory syndrome coronavirus 2 isolate SARS-CoV-2/human/USA/MA_MGH_00424/2020, complete genome	unknown	unknown	USA/MA_MGH_00424/2020
Lemieux et al XZ	1	Severe acute respiratory syndrome coronavirus 2 isolate SARS-CoV-2/human/USA/MA_MGH_00064/2020, complete genome	unknown	unknown	USA/MA_MGH_00064/2020
Lemieux et al YA	1	Severe acute respiratory syndrome coronavirus 2 isolate SARS-CoV-2/human/USA/MA_MGH_00202/2020, complete genome	unknown	unknown	USA/MA_MGH_00202/2020
Lemieux et al YB	1	Severe acute respiratory syndrome coronavirus 2 isolate SARS-CoV-2/human/USA/MA_MGH_00014/2020, complete genome	unknown	unknown	USA/MA_MGH_00014/2020
Lemieux et al YC	1	Severe acute respiratory syndrome coronavirus 2 isolate SARS-CoV-2/human/USA/MA_MGH_00015/2020, complete genome	unknown	unknown	USA/MA_MGH_00015/2020
Lemieux et al YD	1	Severe acute respiratory syndrome coronavirus 2 isolate SARS-CoV-2/human/USA/MA-DPH-00318/2020 ORF1ab polyprotein (ORF1ab), ORF1a polyprotein (ORF1ab), surface glycoprotein (S), ORF3a protein (ORF3a), envelope protein (E), membrane glycoprotein (M), ORF6 protein (ORF6), ORF7a protein (ORF7a), ORF7b (ORF7b), ORF8 protein (ORF8), nucleocapsid phosphoprotein (N), and ORF10 protein (ORF10) genes, com…	unknown	unknown	USA/MA-DPH-00318/2020
Lemieux et al YE	1	Severe acute respiratory syndrome coronavirus 2 isolate SARS-CoV-2/human/USA/MA-DPH-00270/2020, complete genome	unknown	unknown	USA/MA-DPH-00270/2020
Lemieux et al YF	1	Severe acute respiratory syndrome coronavirus 2 isolate SARS-CoV-2/human/USA/MA-DPH-00261/2020, complete genome	unknown	unknown	USA/MA-DPH-00261/2020
Lemieux et al YG	1	Severe acute respiratory syndrome coronavirus 2 isolate SARS-CoV-2/human/USA/MA_MGH_00537/2020, complete genome	unknown	unknown	USA/MA_MGH_00537/2020
Lemieux et al YH	1	Severe acute respiratory syndrome coronavirus 2 isolate SARS-CoV-2/human/USA/MA_MGH_00576/2020, complete genome	unknown	unknown	USA/MA_MGH_00576/2020
Lemieux et al YI	1	Severe acute respiratory syndrome coronavirus 2 isolate SARS-CoV-2/human/USA/MA_MGH_00491/2020 ORF1ab polyprotein (ORF1ab), ORF1a polyprotein (ORF1ab), surface glycoprotein (S), ORF3a protein (ORF3a), envelope protein (E), membrane glycoprotein (M), ORF6 protein (ORF6), ORF7a protein (ORF7a), ORF7b (ORF7b), ORF8 protein (ORF8), nucleocapsid phosphoprotein (N), and ORF10 protein (ORF10) genes, com…	unknown	unknown	USA/MA_MGH_00491/2020
Lemieux et al YJ	1	Severe acute respiratory syndrome coronavirus 2 isolate SARS-CoV-2/human/USA/MA-MGH-00814/2020, complete genome	unknown	unknown	USA/MA-MGH-00814/2020
Lemieux et al YK	1	Severe acute respiratory syndrome coronavirus 2 isolate SARS-CoV-2/human/USA/MA_MGH_00703/2020, complete genome	unknown	unknown	USA/MA_MGH_00703/2020
Lemieux et al YL	1	Severe acute respiratory syndrome coronavirus 2 isolate SARS-CoV-2/human/USA/MA_MGH_00708/2020, complete genome	unknown	unknown	USA/MA_MGH_00708/2020
Lemieux et al YM	1	Severe acute respiratory syndrome coronavirus 2 isolate SARS-CoV-2/human/USA/MA_MGH_00437/2020, complete genome	unknown	unknown	USA/MA_MGH_00437/2020
Lemieux et al YN	1	Severe acute respiratory syndrome coronavirus 2 isolate SARS-CoV-2/human/USA/MA_MGH_00443/2020, complete genome	unknown	unknown	USA/MA_MGH_00443/2020
Rosenthal et al AV	1	Severe acute respiratory syndrome coronavirus 2 isolate SARS-CoV-2/human/USA/MA-QDX-145/2020, complete genome	unknown	unknown	USA/MA-QDX-145/2020
Lemieux et al YO	1	Severe acute respiratory syndrome coronavirus 2 isolate SARS-CoV-2/human/USA/MA-MGH-00734/2020, complete genome	unknown	unknown	USA/MA-MGH-00734/2020
Lemieux et al YP	1	Severe acute respiratory syndrome coronavirus 2 isolate SARS-CoV-2/human/USA/MA_MGH_00431/2020, complete genome	unknown	unknown	USA/MA_MGH_00431/2020
Tao et al K	1	Severe acute respiratory syndrome coronavirus 2 isolate SARS-CoV-2/human/USA/MA-CDC-3642/2020, complete genome	unknown	unknown	USA/MA-CDC-3642/2020
Lemieux et al YQ	1	Severe acute respiratory syndrome coronavirus 2 isolate SARS-CoV-2/human/USA/MA_MGH_00420/2020, complete genome	unknown	unknown	USA/MA_MGH_00420/2020
Lemieux et al YR	1	Severe acute respiratory syndrome coronavirus 2 isolate SARS-CoV-2/human/USA/MA_MGH_00425/2020, complete genome	unknown	unknown	USA/MA_MGH_00425/2020
Li et al E	1	Severe acute respiratory syndrome coronavirus 2 isolate SARS-CoV-2/human/USA/MA-CDC-4811/2020, complete genome	unknown	unknown	USA/MA-CDC-4811/2020
Tao et al L	1	Severe acute respiratory syndrome coronavirus 2 isolate SARS-CoV-2/human/USA/MA-CDC-3614/2020, complete genome	unknown	unknown	USA/MA-CDC-3614/2020
Lemieux et al YS	1	Severe acute respiratory syndrome coronavirus 2 isolate SARS-CoV-2/human/USA/MA_MGH_00683/2020, complete genome	unknown	unknown	USA/MA_MGH_00683/2020
Lemieux et al YT	1	Severe acute respiratory syndrome coronavirus 2 isolate SARS-CoV-2/human/USA/MA_MGH_00598/2020, complete genome	unknown	unknown	USA/MA_MGH_00598/2020
Lemieux et al YU	1	Severe acute respiratory syndrome coronavirus 2 isolate SARS-CoV-2/human/USA/MA-DPH-00200/2020, complete genome	unknown	unknown	USA/MA-DPH-00200/2020
Rosenthal et al AW	1	Severe acute respiratory syndrome coronavirus 2 isolate SARS-CoV-2/human/USA/MA-QDX-1497/2020, complete genome	unknown	unknown	USA/MA-QDX-1497/2020
Lemieux et al YV	1	Severe acute respiratory syndrome coronavirus 2 isolate SARS-CoV-2/human/USA/MA_MGH_00575/2020 ORF1ab polyprotein (ORF1ab), ORF1a polyprotein (ORF1ab), surface glycoprotein (S), ORF3a protein (ORF3a), envelope protein (E), membrane glycoprotein (M), ORF6 protein (ORF6), ORF7a protein (ORF7a), ORF7b (ORF7b), ORF8 protein (ORF8), nucleocapsid phosphoprotein (N), and ORF10 protein (ORF10) genes, com…	unknown	unknown	USA/MA_MGH_00575/2020
Lemieux et al YW	1	Severe acute respiratory syndrome coronavirus 2 isolate SARS-CoV-2/human/USA/MA_MGH_00505/2020, complete genome	unknown	unknown	USA/MA_MGH_00505/2020
Lemieux et al YX	1	Severe acute respiratory syndrome coronavirus 2 isolate SARS-CoV-2/human/USA/MA_MGH_00666/2020, complete genome	unknown	unknown	USA/MA_MGH_00666/2020
Lemieux et al YY	1	Severe acute respiratory syndrome coronavirus 2 isolate SARS-CoV-2/human/USA/MA_MGH_00673/2020, complete genome	unknown	unknown	USA/MA_MGH_00673/2020
Lemieux et al YZ	1	Severe acute respiratory syndrome coronavirus 2 isolate SARS-CoV-2/human/USA/MA-DPH-00037/2020 ORF1ab polyprotein (ORF1ab), ORF1a polyprotein (ORF1ab), surface glycoprotein (S), ORF3a protein (ORF3a), envelope protein (E), membrane glycoprotein (M), ORF6 protein (ORF6), ORF7a protein (ORF7a), ORF7b (ORF7b), ORF8 protein (ORF8), nucleocapsid phosphoprotein (N), and ORF10 protein (ORF10) genes, com…	unknown	unknown	USA/MA-DPH-00037/2020
Lemieux et al ZA	1	Severe acute respiratory syndrome coronavirus 2 isolate SARS-CoV-2/human/USA/MA-DPH-00057/2020, complete genome	unknown	unknown	USA/MA-DPH-00057/2020
Lemieux et al ZB	1	Severe acute respiratory syndrome coronavirus 2 isolate SARS-CoV-2/human/USA/MA-DPH-00062/2020, complete genome	unknown	unknown	USA/MA-DPH-00062/2020
Lemieux et al ZC	1	Severe acute respiratory syndrome coronavirus 2 isolate SARS-CoV-2/human/USA/MA-DPH-00121/2020, complete genome	unknown	unknown	USA/MA-DPH-00121/2020
Lemieux et al ZD	1	Severe acute respiratory syndrome coronavirus 2 isolate SARS-CoV-2/human/USA/MA-DPH-00118/2020, complete genome	unknown	unknown	USA/MA-DPH-00118/2020
Lemieux et al ZE	1	Severe acute respiratory syndrome coronavirus 2 isolate SARS-CoV-2/human/USA/MA-DPH-00013/2020, complete genome	unknown	unknown	USA/MA-DPH-00013/2020
Lemieux et al ZF	1	Severe acute respiratory syndrome coronavirus 2 isolate SARS-CoV-2/human/USA/MA-DPH-00171/2020 ORF1ab polyprotein (ORF1ab) gene, partial cds; ORF1a polyprotein (ORF1ab) gene, complete cds; surface glycoprotein (S) gene, partial cds; and ORF3a protein (ORF3a), envelope protein (E), membrane glycoprotein (M), ORF6 protein (ORF6), ORF7a protein (ORF7a), ORF7b (ORF7b), ORF8 protein (ORF8), nucleocaps…	unknown	unknown	USA/MA-DPH-00171/2020
Lemieux et al ZG	1	Severe acute respiratory syndrome coronavirus 2 isolate SARS-CoV-2/human/USA/MA-DPH-00158/2020, complete genome	unknown	unknown	USA/MA-DPH-00158/2020
Lemieux et al ZH	1	Severe acute respiratory syndrome coronavirus 2 isolate SARS-CoV-2/human/USA/MA-DPH-00090/2020, complete genome	unknown	unknown	USA/MA-DPH-00090/2020
Lemieux et al ZI	1	Severe acute respiratory syndrome coronavirus 2 isolate SARS-CoV-2/human/USA/MA-DPH-00029/2020, complete genome	unknown	unknown	USA/MA-DPH-00029/2020
Lemieux et al ZJ	1	Severe acute respiratory syndrome coronavirus 2 isolate SARS-CoV-2/human/USA/MA-DPH-00034/2020, complete genome	unknown	unknown	USA/MA-DPH-00034/2020
Lemieux et al ZK	1	Severe acute respiratory syndrome coronavirus 2 isolate SARS-CoV-2/human/USA/MA_MGH_00541/2020, complete genome	unknown	unknown	USA/MA_MGH_00541/2020
Lemieux et al ZL	1	Severe acute respiratory syndrome coronavirus 2 isolate SARS-CoV-2/human/USA/MA_MGH_00552/2020 ORF1ab polyprotein (ORF1ab), ORF1a polyprotein (ORF1ab), surface glycoprotein (S), ORF3a protein (ORF3a), envelope protein (E), membrane glycoprotein (M), ORF6 protein (ORF6), ORF7a protein (ORF7a), ORF7b (ORF7b), ORF8 protein (ORF8), nucleocapsid phosphoprotein (N), and ORF10 protein (ORF10) genes, com…	unknown	unknown	USA/MA_MGH_00552/2020
Lemieux et al ZM	1	Severe acute respiratory syndrome coronavirus 2 isolate SARS-CoV-2/human/USA/MA_MGH_00157/2020, complete genome	unknown	unknown	USA/MA_MGH_00157/2020
Lemieux et al ZN	1	Severe acute respiratory syndrome coronavirus 2 isolate SARS-CoV-2/human/USA/MA-MGH-01260/2020, complete genome	unknown	unknown	USA/MA-MGH-01260/2020
Lemieux et al ZO	1	Severe acute respiratory syndrome coronavirus 2 isolate SARS-CoV-2/human/USA/MA-MGH-01076/2020, complete genome	unknown	unknown	USA/MA-MGH-01076/2020
Lemieux et al ZP	1	Severe acute respiratory syndrome coronavirus 2 isolate SARS-CoV-2/human/USA/MA-MGH-01068/2020, complete genome	unknown	unknown	USA/MA-MGH-01068/2020
Lemieux et al ZQ	1	Severe acute respiratory syndrome coronavirus 2 isolate SARS-CoV-2/human/USA/MA_MGH_00134/2020, complete genome	unknown	unknown	USA/MA_MGH_00134/2020
Lemieux et al ZR	1	Severe acute respiratory syndrome coronavirus 2 isolate SARS-CoV-2/human/USA/MA-DPH-00122/2020, complete genome	unknown	unknown	USA/MA-DPH-00122/2020
Lemieux et al ZS	1	Severe acute respiratory syndrome coronavirus 2 isolate SARS-CoV-2/human/USA/MA_MGH_00583/2020, complete genome	unknown	unknown	USA/MA_MGH_00583/2020
Lemieux et al ZT	1	Severe acute respiratory syndrome coronavirus 2 isolate SARS-CoV-2/human/USA/MA_MGH_00502/2020, complete genome	unknown	unknown	USA/MA_MGH_00502/2020
Lemieux et al ZU	1	Severe acute respiratory syndrome coronavirus 2 isolate SARS-CoV-2/human/USA/MA_MGH_00699/2020, complete genome	unknown	unknown	USA/MA_MGH_00699/2020
Lemieux et al ZV	1	Severe acute respiratory syndrome coronavirus 2 isolate SARS-CoV-2/human/USA/MA_MGH_00689/2020, complete genome	unknown	unknown	USA/MA_MGH_00689/2020
Lemieux et al ZW	1	Severe acute respiratory syndrome coronavirus 2 isolate SARS-CoV-2/human/USA/MA-MGH-00730/2020, complete genome	unknown	unknown	USA/MA-MGH-00730/2020
Lemieux et al ZX	1	Severe acute respiratory syndrome coronavirus 2 isolate SARS-CoV-2/human/USA/MA-MGH-00848/2020, complete genome	unknown	unknown	USA/MA-MGH-00848/2020
Lemieux et al ZY	1	Severe acute respiratory syndrome coronavirus 2 isolate SARS-CoV-2/human/USA/MA-MGH-00830/2020, complete genome	unknown	unknown	USA/MA-MGH-00830/2020
Lemieux et al ZZ	1	Severe acute respiratory syndrome coronavirus 2 isolate SARS-CoV-2/human/USA/MA-MGH-00831/2020, complete genome	unknown	unknown	USA/MA-MGH-00831/2020
Lemieux et al AAA	1	Severe acute respiratory syndrome coronavirus 2 isolate SARS-CoV-2/human/USA/MA-MGH-00878/2020, complete genome	unknown	unknown	USA/MA-MGH-00878/2020
Lemieux et al AAB	1	Severe acute respiratory syndrome coronavirus 2 isolate SARS-CoV-2/human/USA/MA-MGH-00774/2020, complete genome	unknown	unknown	USA/MA-MGH-00774/2020
Lemieux et al AAC	1	Severe acute respiratory syndrome coronavirus 2 isolate SARS-CoV-2/human/USA/MA-MGH-00958/2020, complete genome	unknown	unknown	USA/MA-MGH-00958/2020
Lemieux et al AAD	1	Severe acute respiratory syndrome coronavirus 2 isolate SARS-CoV-2/human/USA/MA-MGH-00782/2020 ORF1ab polyprotein (ORF1ab), ORF1a polyprotein (ORF1ab), surface glycoprotein (S), ORF3a protein (ORF3a), envelope protein (E), membrane glycoprotein (M), ORF6 protein (ORF6), ORF7a protein (ORF7a), ORF7b (ORF7b), ORF8 protein (ORF8), nucleocapsid phosphoprotein (N), and ORF10 protein (ORF10) genes, com…	unknown	unknown	USA/MA-MGH-00782/2020
Lemieux et al AAE	1	Severe acute respiratory syndrome coronavirus 2 isolate SARS-CoV-2/human/USA/MA-MGH-00740/2020, complete genome	unknown	unknown	USA/MA-MGH-00740/2020
Lemieux et al AAF	1	Severe acute respiratory syndrome coronavirus 2 isolate SARS-CoV-2/human/USA/MA-MGH-00799/2020, complete genome	unknown	unknown	USA/MA-MGH-00799/2020
Lemieux et al AAG	1	Severe acute respiratory syndrome coronavirus 2 isolate SARS-CoV-2/human/USA/MA_MGH_00195/2020, complete genome	unknown	unknown	USA/MA_MGH_00195/2020
Lemieux et al AAH	1	Severe acute respiratory syndrome coronavirus 2 isolate SARS-CoV-2/human/USA/MA_MGH_00645/2020, complete genome	unknown	unknown	USA/MA_MGH_00645/2020
Lemieux et al AAI	1	Severe acute respiratory syndrome coronavirus 2 isolate SARS-CoV-2/human/USA/MA_MGH_00580/2020, complete genome	unknown	unknown	USA/MA_MGH_00580/2020
Lemieux et al AAJ	1	Severe acute respiratory syndrome coronavirus 2 isolate SARS-CoV-2/human/USA/MA-MGH-01018/2020, complete genome	unknown	unknown	USA/MA-MGH-01018/2020
Lemieux et al AAK	1	Severe acute respiratory syndrome coronavirus 2 isolate SARS-CoV-2/human/USA/MA-MGH-00957/2020, complete genome	unknown	unknown	USA/MA-MGH-00957/2020
Lemieux et al AAL	1	Severe acute respiratory syndrome coronavirus 2 isolate SARS-CoV-2/human/USA/MA-MGH-00959/2020, complete genome	unknown	unknown	USA/MA-MGH-00959/2020
Lemieux et al AAM	1	Severe acute respiratory syndrome coronavirus 2 isolate SARS-CoV-2/human/USA/MA-MGH-01017/2020, complete genome	unknown	unknown	USA/MA-MGH-01017/2020
Lemieux et al AAN	1	Severe acute respiratory syndrome coronavirus 2 isolate SARS-CoV-2/human/USA/MA-MGH-00834/2020, complete genome	unknown	unknown	USA/MA-MGH-00834/2020
Lemieux et al AAO	1	Severe acute respiratory syndrome coronavirus 2 isolate SARS-CoV-2/human/USA/MA-MGH-00779/2020, complete genome	unknown	unknown	USA/MA-MGH-00779/2020
Lemieux et al AAP	1	Severe acute respiratory syndrome coronavirus 2 isolate SARS-CoV-2/human/USA/MA_MGH_00659/2020, complete genome	unknown	unknown	USA/MA_MGH_00659/2020
Lemieux et al AAQ	1	Severe acute respiratory syndrome coronavirus 2 isolate SARS-CoV-2/human/USA/MA_MGH_00653/2020, complete genome	unknown	unknown	USA/MA_MGH_00653/2020
Tao et al M	1	Severe acute respiratory syndrome coronavirus 2 isolate SARS-CoV-2/human/USA/MA-CDC-8932/2020, complete genome	unknown	unknown	USA/MA-CDC-8932/2020
Lemieux et al AAR	1	Severe acute respiratory syndrome coronavirus 2 isolate SARS-CoV-2/human/USA/MA_MGH_00442/2020 ORF1ab polyprotein (ORF1ab), ORF1a polyprotein (ORF1ab), surface glycoprotein (S), ORF3a protein (ORF3a), envelope protein (E), membrane glycoprotein (M), ORF6 protein (ORF6), ORF7a protein (ORF7a), ORF7b (ORF7b), ORF8 protein (ORF8), nucleocapsid phosphoprotein (N), and ORF10 protein (ORF10) genes, com…	unknown	unknown	USA/MA_MGH_00442/2020
Lemieux et al AAS	1	Severe acute respiratory syndrome coronavirus 2 isolate SARS-CoV-2/human/USA/MA_MGH_00514/2020, complete genome	unknown	unknown	USA/MA_MGH_00514/2020
Rosenthal et al AX	1	Severe acute respiratory syndrome coronavirus 2 isolate SARS-CoV-2/human/USA/MA-QDX-127/2020, complete genome	unknown	unknown	USA/MA-QDX-127/2020
Rosenthal et al AY	1	Severe acute respiratory syndrome coronavirus 2 isolate SARS-CoV-2/human/USA/MA-QDX-2064/2020, complete genome	unknown	unknown	USA/MA-QDX-2064/2020
Lemieux et al AAT	1	Severe acute respiratory syndrome coronavirus 2 isolate SARS-CoV-2/human/USA/MA_MGH_00542/2020, complete genome	unknown	unknown	USA/MA_MGH_00542/2020
Rosenthal et al AZ	1	Severe acute respiratory syndrome coronavirus 2 isolate SARS-CoV-2/human/USA/MA-QDX-1487/2020, complete genome	unknown	unknown	USA/MA-QDX-1487/2020
Rosenthal et al BA	1	Severe acute respiratory syndrome coronavirus 2 isolate SARS-CoV-2/human/USA/MA-QDX-1862/2020, complete genome	unknown	unknown	USA/MA-QDX-1862/2020
Lemieux et al AAU	1	Severe acute respiratory syndrome coronavirus 2 isolate SARS-CoV-2/human/USA/MA_MGH_00538/2020, complete genome	unknown	unknown	USA/MA_MGH_00538/2020
Rosenthal et al BB	1	Severe acute respiratory syndrome coronavirus 2 isolate SARS-CoV-2/human/USA/MA-QDX-1495/2020, complete genome	unknown	unknown	USA/MA-QDX-1495/2020
Lemieux et al AAV	1	Severe acute respiratory syndrome coronavirus 2 isolate SARS-CoV-2/human/USA/MA_MGH_00510/2020, complete genome	unknown	unknown	USA/MA_MGH_00510/2020
Lemieux et al AAW	1	Severe acute respiratory syndrome coronavirus 2 isolate SARS-CoV-2/human/USA/MA-DPH-00048/2020, complete genome	unknown	unknown	USA/MA-DPH-00048/2020
Lemieux et al AAX	1	Severe acute respiratory syndrome coronavirus 2 isolate SARS-CoV-2/human/USA/MA-DPH-00163/2020, complete genome	unknown	unknown	USA/MA-DPH-00163/2020
Rosenthal et al BC	1	Severe acute respiratory syndrome coronavirus 2 isolate SARS-CoV-2/human/USA/MA-QDX-59/2020, complete genome	unknown	unknown	USA/MA-QDX-59/2020
Rosenthal et al BD	1	Severe acute respiratory syndrome coronavirus 2 isolate SARS-CoV-2/human/USA/MA-QDX-149/2020, complete genome	unknown	unknown	USA/MA-QDX-149/2020
Lemieux et al AAY	1	Severe acute respiratory syndrome coronavirus 2 isolate SARS-CoV-2/human/USA/MA_MGH_00501/2020, complete genome	unknown	unknown	USA/MA_MGH_00501/2020
Lemieux et al AAZ	1	Severe acute respiratory syndrome coronavirus 2 isolate SARS-CoV-2/human/USA/MA_MGH_00488/2020, complete genome	unknown	unknown	USA/MA_MGH_00488/2020
Lemieux et al ABA	1	Severe acute respiratory syndrome coronavirus 2 isolate SARS-CoV-2/human/USA/MA_MGH_00214/2020, complete genome	unknown	unknown	USA/MA_MGH_00214/2020
Lemieux et al ABB	1	Severe acute respiratory syndrome coronavirus 2 isolate SARS-CoV-2/human/USA/MA_MGH_00595/2020, complete genome	unknown	unknown	USA/MA_MGH_00595/2020
Lemieux et al ABC	1	Severe acute respiratory syndrome coronavirus 2 isolate SARS-CoV-2/human/USA/MA-DPH-00030/2020, complete genome	unknown	unknown	USA/MA-DPH-00030/2020
Lemieux et al ABD	1	Severe acute respiratory syndrome coronavirus 2 isolate SARS-CoV-2/human/USA/MA_MGH_00184/2020, complete genome	unknown	unknown	USA/MA_MGH_00184/2020
Lemieux et al ABE	1	Severe acute respiratory syndrome coronavirus 2 isolate SARS-CoV-2/human/USA/MA-MGH-00768/2020 ORF1ab polyprotein (ORF1ab), ORF1a polyprotein (ORF1ab), surface glycoprotein (S), and ORF3a protein (ORF3a) genes, complete cds; envelope protein (E) and membrane glycoprotein (M) genes, partial cds; ORF6 protein (ORF6), ORF7a protein (ORF7a), and ORF7b (ORF7b) genes, complete cds; ORF8 protein (ORF8) …	unknown	unknown	USA/MA-MGH-00768/2020
Lemieux et al ABF	1	Severe acute respiratory syndrome coronavirus 2 isolate SARS-CoV-2/human/USA/MA-MGH-00775/2020, complete genome	unknown	unknown	USA/MA-MGH-00775/2020
Lemieux et al ABG	1	Severe acute respiratory syndrome coronavirus 2 isolate SARS-CoV-2/human/USA/MA-DPH-00167/2020, complete genome	unknown	unknown	USA/MA-DPH-00167/2020
Lemieux et al ABH	1	Severe acute respiratory syndrome coronavirus 2 isolate SARS-CoV-2/human/USA/MA-DPH-00139/2020, complete genome	unknown	unknown	USA/MA-DPH-00139/2020
Lemieux et al ABI	1	Severe acute respiratory syndrome coronavirus 2 isolate SARS-CoV-2/human/USA/MA-DPH-00052/2020, complete genome	unknown	unknown	USA/MA-DPH-00052/2020
Lemieux et al ABJ	1	Severe acute respiratory syndrome coronavirus 2 isolate SARS-CoV-2/human/USA/MA-DPH-00134/2020, complete genome	unknown	unknown	USA/MA-DPH-00134/2020
Lemieux et al ABK	1	Severe acute respiratory syndrome coronavirus 2 isolate SARS-CoV-2/human/USA/MA-MGH-00916/2020, complete genome	unknown	unknown	USA/MA-MGH-00916/2020
Lemieux et al ABL	1	Severe acute respiratory syndrome coronavirus 2 isolate SARS-CoV-2/human/USA/MA-DPH-00178/2020, complete genome	unknown	unknown	USA/MA-DPH-00178/2020
Lemieux et al ABM	1	Severe acute respiratory syndrome coronavirus 2 isolate SARS-CoV-2/human/USA/MA_MGH_00705/2020, complete genome	unknown	unknown	USA/MA_MGH_00705/2020
Lemieux et al ABN	1	Severe acute respiratory syndrome coronavirus 2 isolate SARS-CoV-2/human/USA/MA-DPH-00192/2020, complete genome	unknown	unknown	USA/MA-DPH-00192/2020
Lemieux et al ABO	1	Severe acute respiratory syndrome coronavirus 2 isolate SARS-CoV-2/human/USA/MA_MGH_00635/2020, complete genome	unknown	unknown	USA/MA_MGH_00635/2020
Lemieux et al ABP	1	Severe acute respiratory syndrome coronavirus 2 isolate SARS-CoV-2/human/USA/MA_MGH_00715/2020, complete genome	unknown	unknown	USA/MA_MGH_00715/2020
Lemieux et al ABQ	1	Severe acute respiratory syndrome coronavirus 2 isolate SARS-CoV-2/human/USA/MA-DPH-00144/2020, complete genome	unknown	unknown	USA/MA-DPH-00144/2020
Lemieux et al ABR	1	Severe acute respiratory syndrome coronavirus 2 isolate SARS-CoV-2/human/USA/MA-DPH-00129/2020, complete genome	unknown	unknown	USA/MA-DPH-00129/2020
Lemieux et al ABS	1	Severe acute respiratory syndrome coronavirus 2 isolate SARS-CoV-2/human/USA/MA-MGH-00827/2020, complete genome	unknown	unknown	USA/MA-MGH-00827/2020
Lemieux et al ABT	1	Severe acute respiratory syndrome coronavirus 2 isolate SARS-CoV-2/human/USA/MA-DPH-00227/2020, complete genome	unknown	unknown	USA/MA-DPH-00227/2020
Lemieux et al ABU	1	Severe acute respiratory syndrome coronavirus 2 isolate SARS-CoV-2/human/USA/MA-MGH-00829/2020, complete genome	unknown	unknown	USA/MA-MGH-00829/2020
Lemieux et al ABV	1	Severe acute respiratory syndrome coronavirus 2 isolate SARS-CoV-2/human/USA/MA-DPH-00229/2020, complete genome	unknown	unknown	USA/MA-DPH-00229/2020
Lemieux et al ABW	1	Severe acute respiratory syndrome coronavirus 2 isolate SARS-CoV-2/human/USA/MA_MGH_00052/2020, complete genome	unknown	unknown	USA/MA_MGH_00052/2020
Lemieux et al ABX	1	Severe acute respiratory syndrome coronavirus 2 isolate SARS-CoV-2/human/USA/MA_MGH_00054/2020, complete genome	unknown	unknown	USA/MA_MGH_00054/2020
Lemieux et al ABY	1	Severe acute respiratory syndrome coronavirus 2 isolate SARS-CoV-2/human/USA/MA-MGH-00858/2020 ORF1ab polyprotein (ORF1ab), ORF1a polyprotein (ORF1ab), surface glycoprotein (S), ORF3a protein (ORF3a), envelope protein (E), membrane glycoprotein (M), ORF6 protein (ORF6), ORF7a protein (ORF7a), ORF7b (ORF7b), ORF8 protein (ORF8), nucleocapsid phosphoprotein (N), and ORF10 protein (ORF10) genes, com…	unknown	unknown	USA/MA-MGH-00858/2020
Lemieux et al ABZ	1	Severe acute respiratory syndrome coronavirus 2 isolate SARS-CoV-2/human/USA/MA-DPH-00305/2020, complete genome	unknown	unknown	USA/MA-DPH-00305/2020
Lemieux et al ACA	1	Severe acute respiratory syndrome coronavirus 2 isolate SARS-CoV-2/human/USA/MA-DPH-00213/2020, complete genome	unknown	unknown	USA/MA-DPH-00213/2020
Lemieux et al ACB	1	Severe acute respiratory syndrome coronavirus 2 isolate SARS-CoV-2/human/USA/MA-DPH-00209/2020, complete genome	unknown	unknown	USA/MA-DPH-00209/2020
Lemieux et al ACC	1	Severe acute respiratory syndrome coronavirus 2 isolate SARS-CoV-2/human/USA/MA-DPH-00208/2020, complete genome	unknown	unknown	USA/MA-DPH-00208/2020
Lemieux et al ACD	1	Severe acute respiratory syndrome coronavirus 2 isolate SARS-CoV-2/human/USA/MA-MGH-01297/2020, complete genome	unknown	unknown	USA/MA-MGH-01297/2020
Lemieux et al ACE	1	Severe acute respiratory syndrome coronavirus 2 isolate SARS-CoV-2/human/USA/MA-DPH-00234/2020, complete genome	unknown	unknown	USA/MA-DPH-00234/2020
Lemieux et al ACF	1	Severe acute respiratory syndrome coronavirus 2 isolate SARS-CoV-2/human/USA/MA-DPH-00263/2020 ORF1ab polyprotein (ORF1ab), ORF1a polyprotein (ORF1ab), surface glycoprotein (S), ORF3a protein (ORF3a), envelope protein (E), membrane glycoprotein (M), ORF6 protein (ORF6), ORF7a protein (ORF7a), ORF7b (ORF7b), ORF8 protein (ORF8), nucleocapsid phosphoprotein (N), and ORF10 protein (ORF10) genes, com…	unknown	unknown	USA/MA-DPH-00263/2020
Lemieux et al ACG	1	Severe acute respiratory syndrome coronavirus 2 isolate SARS-CoV-2/human/USA/MA-MGH-01081/2020, complete genome	unknown	unknown	USA/MA-MGH-01081/2020
Lemieux et al ACH	1	Severe acute respiratory syndrome coronavirus 2 isolate SARS-CoV-2/human/USA/MA-DPH-00250/2020, complete genome	unknown	unknown	USA/MA-DPH-00250/2020
Lemieux et al ACI	1	Severe acute respiratory syndrome coronavirus 2 isolate SARS-CoV-2/human/USA/MA-DPH-00304/2020, complete genome	unknown	unknown	USA/MA-DPH-00304/2020
Lemieux et al ACJ	1	Severe acute respiratory syndrome coronavirus 2 isolate SARS-CoV-2/human/USA/MA_MGH_00097/2020, complete genome	unknown	unknown	USA/MA_MGH_00097/2020
Lemieux et al ACK	1	Severe acute respiratory syndrome coronavirus 2 isolate SARS-CoV-2/human/USA/MA_MGH_00037/2020, complete genome	unknown	unknown	USA/MA_MGH_00037/2020
Lemieux et al ACL	1	Severe acute respiratory syndrome coronavirus 2 isolate SARS-CoV-2/human/USA/MA_MGH_00039/2020, complete genome	unknown	unknown	USA/MA_MGH_00039/2020
Lemieux et al ACM	1	Severe acute respiratory syndrome coronavirus 2 isolate SARS-CoV-2/human/USA/MA-MGH-01032/2020, complete genome	unknown	unknown	USA/MA-MGH-01032/2020
Lemieux et al ACN	1	Severe acute respiratory syndrome coronavirus 2 isolate SARS-CoV-2/human/USA/MA-MGH-01031/2020, complete genome	unknown	unknown	USA/MA-MGH-01031/2020
Lemieux et al ACO	1	Severe acute respiratory syndrome coronavirus 2 isolate SARS-CoV-2/human/USA/MA-MGH-01632/2020, complete genome	unknown	unknown	USA/MA-MGH-01632/2020
Lemieux et al ACP	1	Severe acute respiratory syndrome coronavirus 2 isolate SARS-CoV-2/human/USA/MA-MGH-00931/2020, complete genome	unknown	unknown	USA/MA-MGH-00931/2020
Lemieux et al ACQ	1	Severe acute respiratory syndrome coronavirus 2 isolate SARS-CoV-2/human/USA/MA-MGH-00753/2020, complete genome	unknown	unknown	USA/MA-MGH-00753/2020
Lemieux et al ACR	1	Severe acute respiratory syndrome coronavirus 2 isolate SARS-CoV-2/human/USA/MA-MGH-01319/2020 ORF1ab polyprotein (ORF1ab), ORF1a polyprotein (ORF1ab), surface glycoprotein (S), ORF3a protein (ORF3a), envelope protein (E), membrane glycoprotein (M), ORF6 protein (ORF6), ORF7a protein (ORF7a), ORF7b (ORF7b), ORF8 protein (ORF8), nucleocapsid phosphoprotein (N), and ORF10 protein (ORF10) genes, com…	unknown	unknown	USA/MA-MGH-01319/2020
Lemieux et al ACS	1	Severe acute respiratory syndrome coronavirus 2 isolate SARS-CoV-2/human/USA/MA-MGH-01322/2020 ORF1ab polyprotein (ORF1ab), ORF1a polyprotein (ORF1ab), surface glycoprotein (S), ORF3a protein (ORF3a), envelope protein (E), membrane glycoprotein (M), ORF6 protein (ORF6), ORF7a protein (ORF7a), ORF7b (ORF7b), ORF8 protein (ORF8), nucleocapsid phosphoprotein (N), and ORF10 protein (ORF10) genes, com…	unknown	unknown	USA/MA-MGH-01322/2020
Lemieux et al ACT	1	Severe acute respiratory syndrome coronavirus 2 isolate SARS-CoV-2/human/USA/MA-MGH-01580/2020 ORF1ab polyprotein (ORF1ab), ORF1a polyprotein (ORF1ab), surface glycoprotein (S), ORF3a protein (ORF3a), envelope protein (E), membrane glycoprotein (M), ORF6 protein (ORF6), ORF7a protein (ORF7a), ORF7b (ORF7b), ORF8 protein (ORF8), nucleocapsid phosphoprotein (N), and ORF10 protein (ORF10) genes, com…	unknown	unknown	USA/MA-MGH-01580/2020
Lemieux et al ACU	1	Severe acute respiratory syndrome coronavirus 2 isolate SARS-CoV-2/human/USA/MA-MGH-01235/2020, complete genome	unknown	unknown	USA/MA-MGH-01235/2020
Lemieux et al ACV	1	Severe acute respiratory syndrome coronavirus 2 isolate SARS-CoV-2/human/USA/MA-MGH-01137/2020, complete genome	unknown	unknown	USA/MA-MGH-01137/2020
Lemieux et al ACW	1	Severe acute respiratory syndrome coronavirus 2 isolate SARS-CoV-2/human/USA/MA_MGH_00592/2020, complete genome	unknown	unknown	USA/MA_MGH_00592/2020
Lemieux et al ACX	1	Severe acute respiratory syndrome coronavirus 2 isolate SARS-CoV-2/human/USA/MA-DPH-00076/2020, complete genome	unknown	unknown	USA/MA-DPH-00076/2020
Lemieux et al ACY	1	Severe acute respiratory syndrome coronavirus 2 isolate SARS-CoV-2/human/USA/MA-DPH-00113/2020, complete genome	unknown	unknown	USA/MA-DPH-00113/2020
Lemieux et al ACZ	1	Severe acute respiratory syndrome coronavirus 2 isolate SARS-CoV-2/human/USA/MA_MGH_00660/2020, complete genome	unknown	unknown	USA/MA_MGH_00660/2020
Lemieux et al ADA	1	Severe acute respiratory syndrome coronavirus 2 isolate SARS-CoV-2/human/USA/MA-DPH-00168/2020, complete genome	unknown	unknown	USA/MA-DPH-00168/2020
Lemieux et al ADB	1	Severe acute respiratory syndrome coronavirus 2 isolate SARS-CoV-2/human/USA/MA_MGH_00506/2020, complete genome	unknown	unknown	USA/MA_MGH_00506/2020
Lemieux et al ADC	1	Severe acute respiratory syndrome coronavirus 2 isolate SARS-CoV-2/human/USA/MA-DPH-00159/2020, complete genome	unknown	unknown	USA/MA-DPH-00159/2020
Lemieux et al ADD	1	Severe acute respiratory syndrome coronavirus 2 isolate SARS-CoV-2/human/USA/MA-DPH-00156/2020, complete genome	unknown	unknown	USA/MA-DPH-00156/2020
Lemieux et al ADE	1	Severe acute respiratory syndrome coronavirus 2 isolate SARS-CoV-2/human/USA/MA-DPH-00143/2020, complete genome	unknown	unknown	USA/MA-DPH-00143/2020
Lemieux et al ADF	1	Severe acute respiratory syndrome coronavirus 2 isolate SARS-CoV-2/human/USA/MA-MGH-00761/2020 ORF1ab polyprotein (ORF1ab), ORF1a polyprotein (ORF1ab), surface glycoprotein (S), ORF3a protein (ORF3a), envelope protein (E), membrane glycoprotein (M), ORF6 protein (ORF6), ORF7a protein (ORF7a), ORF7b (ORF7b), ORF8 protein (ORF8), nucleocapsid phosphoprotein (N), and ORF10 protein (ORF10) genes, com…	unknown	unknown	USA/MA-MGH-00761/2020
Lemieux et al ADG	1	Severe acute respiratory syndrome coronavirus 2 isolate SARS-CoV-2/human/USA/MA_MGH_00568/2020, complete genome	unknown	unknown	USA/MA_MGH_00568/2020
Lemieux et al ADH	1	Severe acute respiratory syndrome coronavirus 2 isolate SARS-CoV-2/human/USA/MA_MGH_00557/2020, complete genome	unknown	unknown	USA/MA_MGH_00557/2020
Lemieux et al ADI	1	Severe acute respiratory syndrome coronavirus 2 isolate SARS-CoV-2/human/USA/MA-DPH-00021/2020, complete genome	unknown	unknown	USA/MA-DPH-00021/2020
Lemieux et al ADJ	1	Severe acute respiratory syndrome coronavirus 2 isolate SARS-CoV-2/human/USA/MA-DPH-00032/2020, complete genome	unknown	unknown	USA/MA-DPH-00032/2020
Lemieux et al ADK	1	Severe acute respiratory syndrome coronavirus 2 isolate SARS-CoV-2/human/USA/MA-DPH-00096/2020, complete genome	unknown	unknown	USA/MA-DPH-00096/2020
Lemieux et al ADL	1	Severe acute respiratory syndrome coronavirus 2 isolate SARS-CoV-2/human/USA/MA_MGH_00166/2020, complete genome	unknown	unknown	USA/MA_MGH_00166/2020
Lemieux et al ADM	1	Severe acute respiratory syndrome coronavirus 2 isolate SARS-CoV-2/human/USA/MA_MGH_00579/2020 ORF1ab polyprotein (ORF1ab), ORF1a polyprotein (ORF1ab), surface glycoprotein (S), ORF3a protein (ORF3a), envelope protein (E), membrane glycoprotein (M), ORF6 protein (ORF6), ORF7a protein (ORF7a), ORF7b (ORF7b), ORF8 protein (ORF8), nucleocapsid phosphoprotein (N), and ORF10 protein (ORF10) genes, com…	unknown	unknown	USA/MA_MGH_00579/2020
Lemieux et al ADN	1	Severe acute respiratory syndrome coronavirus 2 isolate SARS-CoV-2/human/USA/MA-DPH-00266/2020, complete genome	unknown	unknown	USA/MA-DPH-00266/2020
Lemieux et al ADO	1	Severe acute respiratory syndrome coronavirus 2 isolate SARS-CoV-2/human/USA/MA-DPH-00268/2020, complete genome	unknown	unknown	USA/MA-DPH-00268/2020
Lemieux et al ADP	1	Severe acute respiratory syndrome coronavirus 2 isolate SARS-CoV-2/human/USA/MA-MGH-01061/2020, complete genome	unknown	unknown	USA/MA-MGH-01061/2020
Lemieux et al ADQ	1	Severe acute respiratory syndrome coronavirus 2 isolate SARS-CoV-2/human/USA/MA-DPH-00299/2020, complete genome	unknown	unknown	USA/MA-DPH-00299/2020
Lemieux et al ADR	1	Severe acute respiratory syndrome coronavirus 2 isolate SARS-CoV-2/human/USA/MA-DPH-00228/2020, complete genome	unknown	unknown	USA/MA-DPH-00228/2020
Lemieux et al ADS	1	Severe acute respiratory syndrome coronavirus 2 isolate SARS-CoV-2/human/USA/MA-DPH-00195/2020, complete genome	unknown	unknown	USA/MA-DPH-00195/2020
Lemieux et al ADT	1	Severe acute respiratory syndrome coronavirus 2 isolate SARS-CoV-2/human/USA/MA-MGH-00992/2020, complete genome	unknown	unknown	USA/MA-MGH-00992/2020
Lemieux et al ADU	1	Severe acute respiratory syndrome coronavirus 2 isolate SARS-CoV-2/human/USA/MA-MGH-00871/2020, complete genome	unknown	unknown	USA/MA-MGH-00871/2020
Lemieux et al ADV	1	Severe acute respiratory syndrome coronavirus 2 isolate SARS-CoV-2/human/USA/MA_MGH_00704/2020, complete genome	unknown	unknown	USA/MA_MGH_00704/2020
Lemieux et al ADW	1	Severe acute respiratory syndrome coronavirus 2 isolate SARS-CoV-2/human/USA/MA-DPH-00181/2020, complete genome	unknown	unknown	USA/MA-DPH-00181/2020
Lemieux et al ADX	1	Severe acute respiratory syndrome coronavirus 2 isolate SARS-CoV-2/human/USA/MA-DPH-00194/2020, complete genome	unknown	unknown	USA/MA-DPH-00194/2020
Lemieux et al ADY	1	Severe acute respiratory syndrome coronavirus 2 isolate SARS-CoV-2/human/USA/MA-DPH-00199/2020, complete genome	unknown	unknown	USA/MA-DPH-00199/2020
Lemieux et al ADZ	1	Severe acute respiratory syndrome coronavirus 2 isolate SARS-CoV-2/human/USA/MA_MGH_00707/2020, complete genome	unknown	unknown	USA/MA_MGH_00707/2020
Lemieux et al AEA	1	Severe acute respiratory syndrome coronavirus 2 isolate SARS-CoV-2/human/USA/MA-DPH-00186/2020 ORF1ab polyprotein (ORF1ab), ORF1a polyprotein (ORF1ab), surface glycoprotein (S), ORF3a protein (ORF3a), envelope protein (E), membrane glycoprotein (M), ORF6 protein (ORF6), ORF7a protein (ORF7a), ORF7b (ORF7b), ORF8 protein (ORF8), nucleocapsid phosphoprotein (N), and ORF10 protein (ORF10) genes, com…	unknown	unknown	USA/MA-DPH-00186/2020
Lemieux et al AEB	1	Severe acute respiratory syndrome coronavirus 2 isolate SARS-CoV-2/human/USA/MA_MGH_00668/2020, complete genome	unknown	unknown	USA/MA_MGH_00668/2020
Lemieux et al AEC	1	Severe acute respiratory syndrome coronavirus 2 isolate SARS-CoV-2/human/USA/MA-DPH-00177/2020, complete genome	unknown	unknown	USA/MA-DPH-00177/2020
