# Supplementary material for: High-depth sequencing characterization of viral dynamics across tissues in fatal COVID-19 reveals compartmentalized infection
Source: Nat Commun. 2023 Feb 2;14:574. doi: 10.1038/s41467-022-34256-y (PMC9894515; doi:10.1038/s41467-022-34256-y)
Supplement: Supplementary file 9 — Source Data [file 41467_2022_34256_MOESM9_ESM.xlsx]

## Sheet: Sheet1
POS	BWH100	BWH101	BWH158	BWH159	BWH160	BWH161	BWH163	BWH164	BWH165	BWH166	BWH167	BWH168	BWH169	BWH170	BWH171	BWH172	BWH173	BWH178	BWH186	BWH188	BWH192	BWH212	BWH216	BWH219	BWH220	BWH233	BWH246	BWH307	BWH312	BWH317
176	0	0	0	0	0	0	0	0	0	0	0	0	0	0	0	0	0	0	0	0	0	0	0.0778048	0	0	0	0	0	0	0
241	0	0	0	0	0	0	0	0	0	0	0	0	0	0.973733	0.968569	0.971285	0.977799	0	0	0	0	0	0	0.966307	0	0	0	0	0	0
1121	0	0	0	0	0	0	0	0	0	0	0	0	0	0	0	0	0	0	0	0	0	0	0	0	0	0	0.0420781	0	0	0
1135	0	0	0	0	0	0	0	0	0	0	0	0	0	0	0	0	0	0.136499	0	0	0	0	0	0	0	0	0	0	0	0
1170	0	0	0	0	0	0	0	0	0	0	0	0	0	0	0	0	0	0	0	0	0	0	0	0	0	0	0	0.0612022	0	0
2416	0	0	0	0	0	0	0	0.965217	0	0	0	0	0	0	0	0	0	0	0	0	0	0	0	0	0	0	0	0	0	0
2536	0	0	0	0	0	0	0	0	0	0	0	0	0	0	0	0	0	0	0	0	0	0	0	0	0	0	0.0204678	0	0	0
2659	0	0	0	0	0	0	0	0	0	0	0	0	0	0	0	0	0	0	0	0	0	0.0266854	0	0	0	0	0	0	0	0
2724	0	0	0	0	0	0	0	0	0	0	0	0	0	0	0	0	0	0	0	0	0.0339943	0	0	0	0	0	0	0	0	0
2838	0	0	0	0	0	0	0	0	0	0	0	0	0	0	0	0	0	0	0	0	0	0	0	0	0	0	0	0.028222	0	0
2946	0	0	0	0	0	0	0	0	0	0	0	0	0	0	0	0.0267296	0	0	0	0	0	0	0	0	0	0	0	0	0	0
3037	0	0	0	0	0	0	0.97746	0.976359	0	0	0.971919	0.971675	0	0.968246	0	0.977766	0	0	0	0	0	0	0	0	0	0	0.976048	0	0	0
3361	0	0	0	0	0	0	0	0	0	0	0	0	0	0	0	0	0	0	0	0	0	0	0	0	0	0	0	0.0286104	0	0
3365	0	0	0	0	0	0	0	0	0	0	0	0	0	0	0	0	0	0	0	0	0	0	0	0.110501	0	0	0	0	0	0
3476	0	0	0	0	0	0	0	0	0	0	0	0	0	0	0	0	0	0.109274	0	0	0	0	0	0	0	0	0	0	0	0
3537	0	0	0.109677	0	0	0	0	0	0	0	0	0	0	0	0	0	0	0	0	0	0	0	0	0	0	0	0	0	0	0
3938	0	0	0	0	0	0	0	0	0	0	0	0	0	0	0	0	0	0.142488	0	0	0	0	0	0	0	0	0	0	0	0
3966	0	0	0	0	0	0	0	0	0	0	0.0313927	0	0	0	0	0	0	0	0	0	0	0	0	0	0	0	0	0	0	0
4276	0	0	0	0	0	0	0	0	0	0	0	0	0	0	0	0	0	0.093917	0	0	0	0	0	0	0	0	0	0	0	0
4543	0	0	0	0	0	0	0	0	0	0	0	0	0	0	0	0	0	0	0	0	0.0497925	0	0	0	0	0	0	0	0	0
4999	0	0	0	0	0	0	0	0	0	0	0	0	0	0	0	0	0	0	0	0	0	0	0	0	0	0	0	0.0217391	0	0
5479	0	0	0	0	0	0	0	0	0	0	0	0	0	0	0	0	0	0	0	0	0	0	0.0420571	0	0	0	0	0	0	0
5730	0	0	0	0	0	0	0.219384	0	0	0	0	0	0	0	0	0	0	0	0	0	0	0	0	0	0	0	0	0	0	0
5901	0	0	0	0	0	0	0	0	0	0	0	0	0	0	0	0	0	0	0	0	0	0	0	0	0	0.0400891	0	0	0	0
6472	0	0	0	0	0	0	0	0	0	0	0	0	0	0	0	0	0	0	0.0436364	0	0	0	0	0	0	0	0	0	0	0
6606	0	0	0	0	0	0	0	0	0	0	0	0	0	0	0	0	0	0	0	0	0	0	0.0714286	0	0	0	0	0	0	0
6696	0	0	0	0	0.0311249	0.0419907	0	0	0	0	0	0	0	0	0	0	0	0	0	0	0	0	0	0	0	0	0	0	0	0
7423	0	0	0	0	0	0	0	0	0	0	0	0	0	0	0	0	0	0	0	0	0	0	0	0.138395	0	0	0	0	0	0
8832	0	0	0	0	0	0	0	0	0	0	0	0	0	0	0	0	0	0	0	0	0.026087	0	0	0	0	0	0	0	0	0
8892	0	0	0	0	0	0	0	0	0	0	0	0	0	0	0	0.125428	0	0	0	0	0	0	0	0	0	0	0	0	0	0
8986	0	0	0	0	0	0	0	0	0	0	0	0	0	0	0	0	0	0	0	0	0	0	0	0	0	0	0	0	0.0598911	0
9004	0	0	0	0	0	0	0	0	0.0399797	0	0	0	0	0	0	0	0	0	0	0	0	0	0	0	0	0	0	0	0	0
9481	0.0206244	0	0	0	0	0	0	0	0	0	0	0	0	0	0	0	0	0	0	0	0	0	0	0	0	0	0	0	0	0
9497	0	0	0	0	0	0	0	0	0	0	0	0	0	0	0	0	0	0	0	0	0	0	0	0.157506	0	0	0	0	0	0
9502	0	0	0	0.0340909	0.0280337	0.0274286	0	0	0	0	0	0	0	0	0	0	0	0	0	0	0	0	0	0	0	0	0	0	0	0
9604	0	0	0	0.0595506	0	0	0	0	0	0	0	0	0	0	0	0	0	0	0	0	0	0	0	0	0	0	0	0	0	0
9907	0.0208125	0	0	0	0	0	0	0	0	0	0	0	0	0	0	0	0	0	0	0	0	0	0	0.206478	0	0	0	0	0	0
9967	0	0	0	0	0	0	0	0	0	0	0	0	0	0	0	0	0	0	0	0	0	0.0323651	0	0	0	0	0	0	0	0
10039	0	0	0	0	0	0	0	0	0	0	0	0	0	0	0	0	0	0	0	0.0285132	0	0	0	0	0	0	0	0	0	0
10232	0	0	0	0	0	0	0	0	0	0	0	0	0	0	0	0	0	0	0	0	0.0296296	0	0	0	0	0	0	0	0	0
10296	0	0	0	0	0	0	0	0	0	0	0	0	0	0	0	0	0	0	0	0	0	0	0	0	0	0	0.0201729	0	0	0
10440	0	0	0	0	0	0	0	0	0	0	0	0	0.0260268	0	0	0	0	0	0	0	0	0	0	0	0	0	0	0	0	0
10901	0	0	0	0	0	0	0	0	0	0	0	0	0	0	0	0	0	0	0	0	0	0	0.173813	0	0	0	0	0	0	0
11005	0	0	0	0	0	0	0	0	0	0	0	0	0	0	0	0	0	0	0	0.0224	0	0	0	0	0	0	0	0	0	0
11083	0	0	0	0	0	0	0	0	0	0	0	0	0	0	0	0	0	0	0.0236271	0	0	0	0.0557029	0.0260266	0	0	0	0	0	0
11152	0	0	0	0	0	0	0	0	0	0	0	0	0	0	0	0	0	0	0.0273349	0	0	0	0	0	0	0	0	0	0	0
11222	0	0	0	0	0	0	0	0	0	0	0	0	0	0.0312143	0	0	0	0	0	0	0.0271168	0	0	0	0	0	0	0	0	0
11587	0	0	0	0	0	0	0	0	0	0.0345158	0	0	0	0	0	0	0	0	0	0	0	0	0	0	0	0	0	0	0	0
11752	0	0	0	0	0	0	0	0.347073	0	0	0	0	0	0	0	0	0	0	0	0	0	0	0	0	0	0	0	0	0	0
11767	0	0	0	0	0	0	0	0	0	0.0337486	0	0	0	0	0	0	0	0	0	0	0	0	0	0	0	0	0	0	0	0
11916	0	0	0	0	0	0	0	0	0	0	0	0	0	0.971264	0	0	0	0	0	0	0	0	0	0	0	0	0	0	0	0
12213	0	0	0	0	0	0	0	0	0	0	0	0	0	0	0	0	0	0	0	0	0	0	0	0.022521	0	0	0	0	0	0
12970	0	0	0	0	0	0	0	0	0	0	0	0	0	0	0	0	0	0	0	0	0	0	0	0	0	0	0	0.0282776	0	0
13430	0	0	0	0	0	0	0	0	0	0	0	0	0	0	0	0	0	0	0	0	0	0	0	0	0	0.215769	0	0	0	0
13541	0	0	0	0	0	0.0224331	0	0	0	0	0	0	0	0	0	0	0	0	0	0	0	0	0	0	0	0	0	0	0	0
13743	0	0	0	0	0	0	0	0	0	0	0	0	0	0	0	0	0	0.0215913	0	0	0	0	0	0	0	0	0	0	0	0
13770	0	0	0	0	0	0	0	0	0	0	0	0	0	0	0	0	0	0	0	0	0	0	0	0.0249633	0	0	0	0	0	0
14014	0	0.0445	0	0	0	0	0	0	0	0	0	0	0	0	0	0	0	0	0	0	0	0	0	0	0	0	0	0	0	0
14036	0	0	0	0	0	0	0	0	0	0	0	0	0	0	0	0	0	0	0	0.0210325	0	0	0	0	0	0	0	0	0	0
14114	0	0	0	0	0	0	0	0	0	0	0	0	0	0	0	0	0	0	0	0	0	0	0	0	0	0	0	0	0.0218254	0
14184	0.0531391	0	0	0	0	0	0	0	0	0	0	0	0	0	0	0	0	0	0	0	0	0	0	0	0	0	0	0	0	0
14253	0	0	0	0	0	0	0	0	0	0	0	0	0	0	0	0	0	0	0	0	0	0.0302671	0	0	0.0601852	0	0	0.0351351	0	0
14408	0	0	0	0	0	0	0	0	0	0	0	0.973276	0	0.967681	0.977848	0.97227	0.972222	0	0	0	0	0	0	0	0	0	0	0	0	0
15126	0	0	0	0	0	0	0	0	0	0	0	0	0	0	0	0	0	0	0	0	0	0	0	0.0876546	0	0	0	0	0	0
15655	0	0	0	0	0	0	0	0	0	0	0	0	0	0	0	0.0835172	0	0	0	0	0	0	0	0	0	0	0	0	0	0
15720	0	0	0	0	0	0	0	0	0	0	0	0	0	0	0	0	0	0	0	0	0	0	0	0.0263158	0	0	0	0	0	0
15848	0	0	0	0	0	0	0	0	0	0	0	0	0	0	0	0	0	0	0	0.0327869	0	0	0	0	0	0	0	0	0	0
16376	0	0	0	0	0	0	0	0	0	0	0	0	0	0	0	0	0	0	0	0	0	0	0	0	0	0.026	0	0	0	0
16853	0	0	0	0	0	0	0	0	0	0	0	0	0	0	0	0	0	0	0	0	0	0	0	0	0	0	0	0	0.12141	0
16877	0	0	0	0	0	0	0	0	0	0.206939	0	0	0	0	0	0	0	0	0	0	0	0	0	0	0	0	0	0	0	0
17125	0	0	0	0	0	0	0	0	0	0	0	0	0	0	0	0	0	0	0	0	0	0	0	0	0	0	0	0.0326087	0	0
17133	0	0	0	0	0	0	0	0	0	0	0	0	0	0	0	0	0	0	0	0.0231884	0	0	0	0	0	0	0	0	0	0
17181	0	0	0	0	0	0	0	0	0.0397945	0	0	0	0	0	0	0	0	0	0	0	0	0	0	0	0	0	0	0	0	0
17213	0	0	0	0	0	0	0	0	0	0	0	0	0	0	0	0	0	0	0	0	0	0	0	0	0	0	0.0207523	0	0	0
17410	0	0	0	0	0	0	0	0	0	0	0	0	0	0	0	0	0	0	0	0	0	0	0	0.0387119	0	0	0	0	0	0
17453	0	0	0	0	0	0	0	0	0	0	0	0	0	0	0	0	0	0	0	0.0209974	0	0	0	0	0	0	0	0	0	0
17499	0	0	0	0	0	0	0.0218334	0	0	0	0	0	0	0	0	0	0	0	0	0	0	0	0	0	0	0	0	0	0	0
17795	0	0	0	0	0	0	0	0	0	0	0	0	0	0	0	0	0	0	0	0	0	0	0	0	0.0509259	0	0	0	0	0
18618	0	0	0	0	0	0	0	0	0	0	0	0	0	0	0	0	0	0	0	0	0	0	0	0	0	0	0.0808943	0	0	0
18676	0	0	0	0	0	0	0	0	0	0	0	0	0	0	0	0	0	0	0	0	0	0	0	0	0	0	0	0	0	0.0260664
18732	0	0	0	0	0	0	0	0	0	0	0	0	0	0	0	0	0	0	0	0	0	0	0	0	0	0.244461	0	0	0	0
18747	0	0	0	0	0	0	0	0	0	0	0	0	0	0	0	0	0	0	0.0357143	0	0	0	0	0	0	0	0	0	0	0
18948	0	0	0	0	0	0	0	0	0	0	0	0	0	0	0	0	0	0.0809036	0	0	0	0	0	0	0	0	0	0	0	0
19313	0	0	0	0	0	0	0	0	0	0	0	0	0	0	0	0	0	0	0	0.032967	0	0	0	0	0	0	0	0	0	0
19664	0	0	0	0.0388693	0	0	0	0	0	0	0	0	0	0	0	0	0	0	0	0	0	0	0	0	0	0	0	0	0	0
20544	0	0	0	0	0	0	0	0	0	0	0	0	0	0	0	0	0	0	0.023166	0	0	0	0	0	0	0	0	0	0	0
20719	0	0	0	0	0	0	0	0	0	0	0	0	0	0.963768	0	0	0	0	0	0	0	0	0	0	0	0	0	0	0	0
21036	0	0	0	0	0	0	0	0	0	0	0	0	0	0	0	0	0	0	0	0	0	0	0	0	0	0	0	0.0234657	0	0
21137	0	0	0	0	0	0	0	0	0.0856315	0	0	0	0	0	0	0	0	0	0	0	0	0	0	0	0	0	0	0	0	0
21263	0	0	0	0	0	0	0	0	0	0	0	0	0	0	0	0	0	0	0	0	0.0373832	0	0	0	0	0	0	0	0	0
21588	0.0519215	0	0	0	0	0	0	0	0	0	0	0	0	0	0	0	0	0	0	0	0	0	0	0	0	0	0	0	0	0
21617	0	0.0343374	0	0	0	0	0	0	0	0	0	0	0	0	0	0	0	0	0	0	0	0	0	0	0	0	0	0	0	0
22377	0	0	0	0	0	0	0	0	0	0	0	0	0	0	0	0	0	0	0.0202206	0	0	0	0	0	0	0	0	0	0	0
23423	0	0	0	0	0	0	0	0	0	0	0	0	0	0	0	0	0	0	0	0	0	0	0	0	0	0	0.0229621	0	0	0
23424	0	0	0	0	0	0	0	0	0	0	0	0	0	0	0	0	0	0	0	0.0227038	0	0	0	0	0	0	0	0	0	0
23587	0	0	0	0	0	0	0	0	0	0	0	0	0	0	0	0	0	0	0	0	0	0	0	0.125987	0	0	0	0	0	0
23591	0	0	0	0	0	0	0	0	0	0	0	0	0	0	0	0	0	0	0	0	0.0215589	0	0	0	0	0	0	0	0	0
24292	0	0	0	0	0	0	0	0	0	0	0	0	0	0	0	0	0	0	0	0	0	0	0	0	0	0.201281	0	0	0.885714	0
24382	0	0	0.0214517	0	0	0	0	0	0	0	0	0	0	0	0	0	0	0	0	0	0	0	0	0	0	0	0	0	0	0
24794	0	0	0	0	0	0	0	0	0	0	0	0	0	0	0.0782843	0	0	0	0	0	0	0	0	0	0	0	0	0	0	0
25046	0	0	0	0	0	0	0	0	0	0	0	0	0.0238754	0	0	0	0	0	0	0	0	0	0	0	0	0	0	0	0	0
25218	0	0	0	0	0	0	0	0	0	0	0	0	0	0	0	0.126441	0	0	0	0	0	0	0	0	0	0	0	0	0	0
25325	0	0	0	0	0	0	0	0	0	0	0	0	0	0	0	0	0	0	0	0	0	0	0	0	0.028536	0	0	0	0	0
25494	0	0	0.027958	0	0	0	0	0	0	0	0	0	0	0	0	0	0	0	0	0	0	0	0	0	0	0	0	0	0	0
25499	0	0	0	0	0	0	0	0	0	0	0	0	0	0	0	0	0	0	0.0434783	0	0	0	0	0	0	0	0	0	0	0
25563	0	0	0	0	0	0	0.977337	0	0	0	0	0.95655	0	0.964155	0.959184	0.969002	0.972388	0	0	0	0	0	0	0.971627	0	0	0.971798	0	0	0
25647	0	0	0	0.0507437	0	0	0	0	0	0	0	0	0	0	0	0	0	0	0	0	0	0	0	0	0	0	0	0	0	0
25688	0	0	0	0	0	0	0	0	0	0	0	0	0	0	0	0	0	0	0	0	0	0	0	0	0	0	0	0.025729	0	0
25690	0	0	0	0	0	0	0	0	0	0	0	0	0	0	0	0	0	0	0	0	0	0	0	0	0	0	0	0	0.0349162	0
25816	0	0	0	0	0	0	0	0	0	0	0	0	0	0	0	0	0	0	0	0	0	0	0	0	0.0289474	0	0	0	0	0
26165	0	0	0	0	0	0	0	0	0	0	0	0	0	0	0	0	0	0	0	0	0.0410095	0	0	0	0	0	0	0	0	0
26324	0	0	0	0.022293	0.0200864	0	0	0	0	0	0	0	0	0	0	0	0	0	0	0	0	0	0	0	0	0	0	0	0	0
26333	0	0	0.197004	0.0678925	0.0294837	0.0390324	0	0	0	0	0	0	0	0	0	0	0	0	0	0	0	0	0	0	0	0	0	0	0	0
26781	0	0	0	0	0	0	0	0	0	0	0	0	0	0	0	0	0	0	0	0	0.0323887	0	0	0	0	0	0	0	0	0
26789	0	0	0	0	0	0	0	0	0	0	0	0	0	0	0	0	0	0	0.040724	0	0	0	0	0	0	0	0	0	0	0
27080	0	0	0	0	0	0	0	0	0	0	0	0	0	0	0	0	0	0	0	0	0	0	0	0	0	0.0245209	0	0	0	0
27406	0	0	0	0	0	0	0	0	0	0	0	0	0	0	0	0	0	0	0	0	0	0	0	0	0.0948905	0	0	0	0	0
27694	0	0	0	0	0	0	0	0	0	0	0	0	0	0	0	0	0	0	0	0	0	0	0	0	0.0592885	0	0	0	0	0
27945	0	0	0	0	0	0	0	0	0	0	0	0	0	0	0	0	0	0	0	0	0	0	0	0	0	0	0.0205607	0	0	0
28144	0	0	0	0.977273	0	0	0	0	0	0	0	0	0	0	0	0	0	0	0	0	0	0	0	0	0	0	0	0	0	0
28376	0	0	0	0	0	0	0	0	0	0	0	0.971702	0.977972	0.970799	0.97706	0.976141	0.971709	0	0	0	0	0	0	0	0	0	0	0	0	0
28431	0	0	0	0.0261682	0	0	0	0	0	0	0	0	0	0	0	0	0	0	0	0	0	0	0	0	0	0	0	0	0	0
28764	0	0	0	0	0	0	0	0	0	0	0	0	0	0	0	0	0	0	0	0	0.0253678	0	0	0	0	0	0	0	0	0
29227	0	0	0.0877567	0	0	0	0	0	0	0	0	0	0	0	0	0	0	0	0	0	0	0	0	0	0	0	0	0	0	0
29253	0	0	0	0	0	0	0	0	0.0401124	0	0	0	0	0	0	0	0	0	0	0	0	0	0	0	0	0	0	0	0	0
29445	0	0	0	0	0	0	0	0	0	0	0	0	0	0.0535373	0	0	0	0	0	0	0	0	0	0	0	0	0	0	0	0
29706	0	0	0	0	0	0	0	0	0	0	0	0	0	0	0	0	0	0	0	0.0388212	0	0	0	0	0	0	0	0	0	0
29733	0	0	0	0	0	0	0	0	0	0	0	0	0	0	0	0	0	0	0	0	0	0	0	0	0	0.0213139	0	0	0	0
